# Supplementary material for: Insect herbivores increase mortality and reduce tree seedling growth of some species in temperate forest canopy gaps
Source: PeerJ. 2017 Mar 21;5:e3102. doi: 10.7717/peerj.3102 (PMC5363256; doi:10.7717/peerj.3102)
Supplement: Supplemental Information 1 [file peerj-05-3102-s001.zip]

Archive with 7 entries (6 files):
- raw_data/
- raw_data/Mortality.py
- raw_data/Growth.py
- raw_data/Damage.py
- raw_data/Recruitment.py
- raw_data/cumulativeData.xlsx
- raw_data/HerbDmg_Fall2012.csv
