# Supplementary material for: Insect herbivores increase mortality and reduce tree seedling growth of some species in temperate forest canopy gaps
Source: PeerJ. 2017 Mar 21;5:e3102. doi: 10.7717/peerj.3102 (PMC5363256; doi:10.7717/peerj.3102)
Supplement: Supplemental Information 1 [file peerj-05-3102-s001.zip › raw_data/cumulativeData.xlsx]

## Sheet: Sheet1
gap	plot	treatment	tagID	scientific	initial_2012	dead_2012_summer	recruit_2012	end_2012	dead_2012_winter	initial_2013	dead_2013_summer	recruit_2013	end_2013	dead_2013_winter	initial_2014	dead_2014_summer	recruit_2014	end_2014	total_mort	winter_mort	total_recruit	total_growth	pctGrowth	treatYears	Notes
1	1-C	Control	1	Fagus grandifolia	40.7	0	0	38.5	0	39.9	0	0	40.5	0	53.6	0	0	54.6	0	0	0	13.9	34.1523	3
1	1-C	Control	2	Carpinus carpinus		0	0	64.2	0	73.9	0	0	102	0	105.1	0	0	142.5	0	0	0	68.6	92.8281
1	1-C	Control	3	Carpinus carpinus	34.6	1													1	0	0
1	1-C	Control	4	Fagus grandifolia	45.5	0	0	46.1	0	43.4	0	0	45.1	0	47.5	0	0	49.6	0	0	0	4.1	9.01099	3
1	1-C	Control	5	Carpinus carpinus	35.8	0	0	51.4	0	73.5	0	0	91	0	96.8	0	0	131.9	0	0	0	96.1	268.436	3
1	1-C	Control	6	Fagus grandifolia	54.7	0	0	55.1	0	70.2	0	0	75.6	0	119.6	0	0	121.5	0	0	0	66.8	122.121	3
1	1-C	Control	7	Liriodendron tulipifera	5.5	1													1	0	0
1	1-C	Control	8	Liriodendron tulipifera	8.3	1													1	0	0
1	1-C	Control	9	Liriodendron tulipifera	5.8	0	0	9.4	1										1	1	0
1	1-C	Control	10	Liriodendron tulipifera	5	1													1	0	0
1	1-C	Control	11	Liriodendron tulipifera	4.3	1													1	0	0
1	1-C	Control	12	Liriodendron tulipifera	8.6	1													1	0	0
1	1-C	Control	13	Liriodendron tulipifera	6.5	1													1	0	0
1	1-C	Control	14	Liriodendron tulipifera	6	1													1	0	0
1	1-C	Control	15	Liriodendron tulipifera	6.4	1													1	0	0
1	1-C	Control	16	Liriodendron tulipifera	8.9	0	0		0	15	0	0	25	0	30.1	0	0	48	0	0	0	39.1	439.326	3
1	1-C	Control	17	Liriodendron tulipifera	3.3	1													1	0	0
1	1-C	Control	18	Liriodendron tulipifera	5.9	1													1	0	0
1	1-C	Control	19	Liriodendron tulipifera	6.5	0	0	9.4	0	14.1	0	0	30.5	0	39.1	0	0	66.6	0	0	0	60.1	924.615	3
1	1-C	Control	20	Liriodendron tulipifera	8.2	1													1	0	0
1	1-C	Control	21	Carpinus carpinus	5	1													1	0	0
1	1-C	Control	22	Robinia pseudoacacia			1	6.1	0	7.2	1								1	0	1
1	1-C	Control	23	Fagus grandifolia		0	0	51.1	0	51.6	0	0	53.6	0	65.5	1			1	0	0
1	1-C	Control	24	Acer rubrum		0	0	18.1	0	21.5	0	0	21.8	1					1	1	0
1	1-C	Control	30	Liquidambar styraciflua						6.4	1								1	0	0
1	1-C	Control	31	Liriodendron tulipifera						3.5	1								1	0	0
1	1-C	Control	32							4.1	1								1	0	0
1	1-C	Control	33	Fagus grandifolia											14.2	0	0	16.5	0	0	0	2.3	16.1972	1
1	1-C	Control	34	Fagus grandifolia											13.1	0	0	14	0	0	0	0.9	6.87023	1
1	1-C	Control	35	Fagus grandifolia											15.2	0	0	15.5	0	0	0	0.3	1.97368	1
1	1-C	Control	36	Liriodendron tulipifera													1	5.9	0	0	1
1	1-C	Control	37	Acer rubrum													1	9.9	0	0	1
1	1-C	Control	38	Liquidambar styraciflua													1	5	0	0	1
1	1-C	Control	39	Carpinus carpinus													1	7.5	0	0	1
1	1-P	Pesticide	1	Carpinus carpinus	16.6	0	0	23	0	34.4	0	0	46	0	65.1	0	0	79.5	0	0	0	62.9	378.916	3
1	1-P	Pesticide	2	Liriodendron tulipifera	6.5	0	0	9.1	0	11.5	0	0	15	0	16	0	0	18.1	0	0	0	11.6	178.462	3
1	1-P	Pesticide	3	Liriodendron tulipifera	7.5	0	0	11.3	0	16.8	0	0	32.7	0	37.6	0	0	43	0	0	0	35.5	473.333	3
1	1-P	Pesticide	4	Fagus grandifolia	28.6	1													1	0	0
1	1-P	Pesticide	5	Liriodendron tulipifera	7.7	1													1	0	0
1	1-P	Pesticide	6	Liriodendron tulipifera	7.1	0	0	9.3	0	10.5	0	0	15.5	0	19.6	0	0	35.5	0	0	0	28.4	400	3
1	1-P	Pesticide	7	Liriodendron tulipifera	4.8	0	0	6.1	0	7.5	0	0	12.1	0	14.5	0	0	19.9	0	0	0	15.1	314.583	3
1	1-P	Pesticide	8	Liriodendron tulipifera	7.8	0	0	9.6	0	11	0	0	13.5	0	15.6	0	0	18.5	0	0	0	10.7	137.179	3
1	1-P	Pesticide	9	Liriodendron tulipifera	7.7	1													1	0	0
1	1-P	Pesticide	10	Liriodendron tulipifera	6.9	0	0	8.8	0	9.6	0	0	17.4	0	20.2	0	0	29.2	0	0	0	22.3	323.188	3
1	1-P	Pesticide	11	Liriodendron tulipifera	5.6	1													1	0	0
1	1-P	Pesticide	12	Liriodendron tulipifera	7	1													1	0	0
1	1-P	Pesticide	13		3.4	1													1	0	0
1	1-P	Pesticide	14	Liriodendron tulipifera	7.4	0	0	9	0	12.2	0	0	20.8	0	25.6	0	0	35.7	0	0	0	28.3	382.432	3
1	1-P	Pesticide	15	Liriodendron tulipifera	7.5	1													1	0	0
1	1-P	Pesticide	16	Liriodendron tulipifera	6.2	1													1	0	0
1	1-P	Pesticide	17	Liriodendron tulipifera	8.7	0	0	12	0	15.4	0	0	23.6	0	26.9	0	0	43.1	0	0	0	34.4	395.402	3
1	1-P	Pesticide	18	Liriodendron tulipifera	4.9	0	0	6	0		0	0	20	0	28.5	0	0	40	0	0	0	35.1	716.327	3
1	1-P	Pesticide	19	Liriodendron tulipifera	7.1	1													1	0	0
1	1-P	Pesticide	20	Fraxinus	18.4	0	0	20.1	0	27.5	0	0	36.5	0	51.2	0	0	59.3	0	0	0	40.9	222.283	3
1	1-P	Pesticide	21	Liriodendron tulipifera	6.2	1													1	0	0
1	1-P	Pesticide	22	Liriodendron tulipifera	7.3	1													1	0	0
1	1-P	Pesticide	23	Amelanchier canadensis	23.9	0	0	23.6	0	26	0	0	26.9	0	34	0	0	34.1	0	0	0	10.2	42.6778	3
1	1-P	Pesticide	24	Amelanchier canadensis	16.8	0	0	14	0	15.1	0	0	15.5	0	15.1	0	0	20.2	0	0	0	3.4	20.2381	3
1	1-P	Pesticide	25	Amelanchier canadensis	17.4	0	0	17.9	0	19	0	0	19.4	0	21.9	0	0	30.5	0	0	0	13.1	75.2874	3
1	1-P	Pesticide	26	Liriodendron tulipifera	6.3	0	0	7.8	0	9	0	0	10.6	0	12.5	0	0	12.7	0	0	0	6.4	101.587	3
1	1-P	Pesticide	27	Liriodendron tulipifera	7.2	0	0	9.8	0	12	0	0	15.5	0	17.3	0	0	18.9	0	0	0	11.7	162.5	3
1	1-P	Pesticide	28	Liriodendron tulipifera	7	0	0	8.6	0	8.9	0	0	10.5	0	11.1	0	0	11.6	0	0	0	4.6	65.7143	3
1	1-P	Pesticide	29	Liriodendron tulipifera	4.9	0	0	6.9	0	6.8	0	0	8.2	0	8.7	0	0	10	0	0	0	5.1	104.082	3
1	1-P	Pesticide	30	Liquidambar styraciflua	6.6	0	0	8.5	0	14.1	0	0	20.3	0	21	0	0	32	0	0	0	25.4	384.848	3
1	1-P	Pesticide	31	Liquidambar styraciflua	5.5	0	0	6.9	0	12.8	0	0	22	0	21	0	0	26.1	0	0	0	20.6	374.545	3
1	1-P	Pesticide	32	Liriodendron tulipifera	8.4	1													1	0	0
1	1-P	Pesticide	33	Carpinus carpinus	4.4	0	0	7.5	0	16.7	0	0	26.2	0	36	0	0	57.3	0	0	0	52.9	1202.27	3
1	1-P	Pesticide	34	Liriodendron tulipifera	7.7	1													1	0	0
1	1-P	Pesticide	35	Liriodendron tulipifera	5	0	0	6.2	0	8.5	0	0	11.2	0	12.1	0	0	15.2	0	0	0	10.2	204	3
1	1-P	Pesticide	36	Liriodendron tulipifera	4.7	0	0	7.1	0	10.2	0	0	15	0	19.2	0	0	28.7	0	0	0	24	510.638	3
1	1-P	Pesticide	37	Acer rubrum	8.7	1	0												1	0	0
1	1-P	Pesticide	38	Liriodendron tulipifera	3.8	0	0	4.7	0		0	0	5.4	1					1	1	0
1	1-P	Pesticide	39	Carpinus carpinus	3.8	0	0	14.7	0	29.9	0	0	55	0	70.4	0	0	96.9	0	0	0	93.1	2450	3
1	1-P	Pesticide	40	Acer rubrum	5.5	0	0	11.9	0	18.9	0	0	37	0	51	0	0	59.5	0	0	0	54	981.818	3
1	1-P	Pesticide	41	Liquidambar styraciflua	10.3	0	0	14.8	0	22	0	0	35.2	1					1	1	0
1	1-P	Pesticide	42	Carpinus carpinus	6.3	0	0	7.4	0	17	0	0	35.2	0	53.6	0	0	72.1	0	0	0	65.8	1044.44	3
1	1-P	Pesticide	43	Liriodendron tulipifera	6.2	0	0	8.8	0	8.8	0	0	12	0	13.2	0	0		0	0	0
1	1-P	Pesticide	44	Carya alba			1	4.5	1										1	1	1
1	1-P	Pesticide	45	Acer rubrum			1	6.8	0	13.7	0	0	15.4	0	19.7	0	0	20.6	0	0	1	13.8	202.941	3
1	1-P	Pesticide	50	Carpinus carpinus			1	8.1	0	18.2	0	0	35.5	0	34.1	0	0	42.2	0	0	1	34.1	420.988	3
1	1-P	Pesticide	51	Liriodendron tulipifera			1	4	0	6	0	0	15.5	0	25	0	0	22.5	0	0	1	18.5	462.5	3
1	1-P	Pesticide	60	Acer rubrum						12.9	1								1	0	0
1	1-P	Pesticide	61	Ulmus americana						8.3	1								1	0	0
1	1-P	Pesticide	62	Liriodendron tulipifera								1	4.6	1					1	1	1
1	1-P	Pesticide	63	Ulmus americana											10.1	0	0	10.1	0	0	0	0	0	1
1	1-P	Pesticide	64	Liquidambar styraciflua													1	6.7	0	0	1
1	1-P	Pesticide	65	Acer rubrum													1	7.3	0	0	1
1	1-P	Pesticide	66	Acer rubrum													1	7.7	0	0	1
2	2-P	Pesticide	1	Liquidambar styraciflua	16.2	0	0	18.1	0	20.9	0	0	24.5	0	28	0	0	40.7	0	0	0	24.5	151.235	3
2	2-P	Pesticide	2	Liriodendron tulipifera	6.4	0	0	6.1	0	6.1	0	0	7.9	0	8.7	0	0	9.1	0	0	0	2.7	42.1875	3
2	2-P	Pesticide	3	Fagus grandifolia	10	0	0	11	0	16.5	0	0	18	0	27.4	0	0	29.2	0	0	0	19.2	192	3
2	2-P	Pesticide	4	Fagus grandifolia	35.2	0	0	35	0	37.8	0	0	38.8	0	50.1	0	0	51.4	0	0	0	16.2	46.0227	3
2	2-P	Pesticide	5	Prunus serotina	14.4	0	0	15	0	20.7	0	0	23	0	32.6	0	0	31.6	0	0	0	17.2	119.444	3
2	2-P	Pesticide	6	Fagus grandifolia	25.8	0	0	26.5	0	44.9	0	0	47.1	0	65.3	0	0	67.6	0	0	0	41.8	162.016	3
2	2-P	Pesticide	7	Carpinus carpinus	21.7	0	0	23.5	0	35.1	0	0	45.9	0	55	0	0	57.1	0	0	0	35.4	163.134	3
2	2-P	Pesticide	8	Acer rubrum	7.8	0	0	9	0	11.9	0	0	12.8	0	13.4	0	0	14	0	0	0	6.2	79.4872	3
2	2-P	Pesticide	9	Fagus grandifolia	60	0	0	59.4	0	62.9	0	0	65	0	73.4	0	0	82.8	0	0	0	22.8	38	3
2	2-P	Pesticide	10	Fagus grandifolia	63.6	0	0	63.1	0	88.6	0	0	90.7	0	115	0	0	117.8	0	0	0	54.2	85.2201	3
2	2-P	Pesticide	11	Fagus grandifolia	8.2	0	0	9.2	0	11.2	0	0	11.7	0	14.6	0	0	15	0	0	0	6.8	82.9268	3
2	2-P	Pesticide	12	Prunus avium	13.3	0	0	13.6	0	16.2	0	0	17	0	17.1	0	0	18.1	0	0	0	4.8	36.0902	3
2	2-P	Pesticide	13	Fagus grandifolia	11.5	0	0	12.2	0	16.4	0	0	18.2	0	21.5	0	0	25.2	0	0	0	13.7	119.13	3
2	2-P	Pesticide	14	Fagus grandifolia	13.1	0	0	14.6	0	17.4	0	0	19.9	0	35.1	0	0	35.9	0	0	0	22.8	174.046	3
2	2-P	Pesticide	15	Fagus grandifolia	18.8	0	0	20.1	0	36.5	0	0	38.7	0	62.5	0	0	63.9	0	0	0	45.1	239.894	3
2	2-P	Pesticide	16	Fraxinus	9.6	0	0	11.2	0	11.3	0	0	12.2	0	13.2	0	0	13.5	0	0	0	3.9	40.625	3
2	2-P	Pesticide	17	Fraxinus	10.9	0	0	10	0	13.8	0	0	14	0	15.1	0	0	14.2	0	0	0	3.3	30.2752	3
2	2-P	Pesticide	18	Liriodendron tulipifera	13.4	1													1	0	0
2	2-P	Pesticide	19	Fagus grandifolia	44.3	0	0	44.4	0	71.7	0	0	73.2	0	82	0	0	83.6	0	0	0	39.3	88.7133	3
2	2-P	Pesticide	20	Fagus grandifolia	33.6	0	0	35.9	0	80.5	0	0	61.9	0	80.3	0	0	82.4	0	0	0	48.8	145.238	3
2	2-P	Pesticide	21	Fagus grandifolia	37.7	0	0	34.6	0	35	0	0	31.1	0	38	0	0	36.7	0	0	0	-1	-2.65252	3
2	2-P	Pesticide	22	Fagus grandifolia	9.2	0	0	9.2	0	11.2	0	0	13.1	0	15.1	0	0	16.9	0	0	0	7.7	83.6957	3
2	2-P	Pesticide	23	Liriodendron tulipifera	5.8	0	0	7.4	0		0	0	8	1					1	1	0
2	2-P	Pesticide	24	Fagus grandifolia	24.6	0	0	29.2	0	39.6	0	0	41	0	69.4	0	0	71.6	0	0	0	47	191.057	3
2	2-P	Pesticide	25	Fagus grandifolia	30.9	0	0	32.4	0	45	0	0	53.5	0	79.3	0	0	81.4	0	0	0	50.5	163.43	3
2	2-P	Pesticide	26	Fagus grandifolia	22.3	0	0	24.2	0	50.3	0	0	41.4	0	69.9	0	0	71	0	0	0	48.7	218.386	3
2	2-P	Pesticide	27	Fagus grandifolia	21.1	0	0	23	0	41	0	0	46.7	0	80	0	0	83	0	0	0	61.9	293.365	3
2	2-P	Pesticide	28	Fagus grandifolia	12.8	0	0	15.5	0	20.4	0	0	21.6	0	29.1	0	0	30	0	0	0	17.2	134.375	3
2	2-P	Pesticide	29	Fagus grandifolia	26.4	0	0	27.4	0	42	0	0	45	0	68.5	0	0	69.9	0	0	0	43.5	164.773	3
2	2-P	Pesticide	30	Fraxinus	8.9	1													1	0	0
2	2-P	Pesticide	31	Prunus serotina	11.6	1													1	0	0
2	2-P	Pesticide	32	Nyssa sylvatica	12.3	0	0	6.8	0	8.1	0	0		0	9.7	0	0	10.6	0	0	0	-1.7	-13.8211	3
2	2-P	Pesticide	33	Viburnum dentatum	16.7	0	0	18.1	0	36.2	0	0	29.6	0	41.4	0	0	59.2	0	0	0	42.5	254.491	3
2	2-P	Pesticide	34	Liquidambar styraciflua	9.1	0	0	9.8	0	11.8	0	0	12	0	11.3	0	0	14	0	0	0	4.9	53.8462	3
2	2-P	Pesticide	35	Fagus grandifolia	42.5	0	0	44.8	0	51.9	0	0	56	0	90.5	0	0	92.7	0	0	0	50.2	118.118	3
2	2-P	Pesticide	36	Carya alba	8.4	0	0	8.2	1										1	1	0
2	2-P	Pesticide	37	Carya alba	6.7	0	0	6.2	0		0	0	8	1					1	1	0
2	2-P	Pesticide	38	Liquidambar styraciflua	8.4	1													1	0	0
2	2-P	Pesticide	39	Acer rubrum	8.2	0	0		0	12.6	0	0	13.2	0	14.3	0	0	14.5	0	0	0	6.3	76.8293	3
2	2-P	Pesticide	40	Liquidambar styraciflua	12.8	1													1	0	0
2	2-P	Pesticide	41	Quercus falcata			1	7.2	0	8.1	0	0	9.1	1					1	1	1
2	2-P	Pesticide	42	Liquidambar styraciflua			1	7	0	8.9	0	0	9.7	0	10.1	0	0	11.1	0	0	1	4.1	58.5714	3
2	2-P	Pesticide	43	Liriodendron tulipifera			1	3.8	0	6.1	0	0	7.7	0	8.8	0	0	9.5	0	0	1	5.7	150	3
2	2-P	Pesticide	44	Liriodendron tulipifera			1	7	0	8.9	1								1	0	1
2	2-P	Pesticide	45	Acer rubrum						4.2	0	0	7.2	1					1	1	0
2	2-P	Pesticide	46							8.4	0	0	9.2	0	9.2	0	0	9.2	0	0	0	0.8	9.52381	2
2	2-P	Pesticide	47	Liriodendron tulipifera								1	6.6	0	7.2	0	0	10.3	0	0	1	3.7	56.0606	2
2	2-P	Pesticide	48									1	8.4	0	9.9	0	0	10.2	0	0	1	1.8	21.4286	2
2	2-P	Pesticide	49	Liriodendron tulipifera								1	4.2	0	5.1	0	0		0	0	1
2	2-P	Pesticide	50	Liriodendron tulipifera								1	6	0	7.4	0	0	7.6	0	0	1	1.6	26.6667	2
2	2-P	Pesticide	51	Liriodendron tulipifera								1	5.5	0	6.6	0	0	6.3	0	0	1	0.8	14.5455	2
2	2-P	Pesticide	52	Liriodendron tulipifera								1	5.2	0	5.8	0	0	6.4	0	0	1	1.2	23.0769	2
2	2-P	Pesticide	53	Liriodendron tulipifera								1	5.5	0	6.2	0	0		0	0	1
2	2-P	Pesticide	54	Liriodendron tulipifera								1	5.9	0	6.6	0	0	7.4	0	0	1	1.5	25.4237	2
2	2-P	Pesticide	55									1	11.3	0	9.5	0	0	9.7	0	0	1	-1.6	-14.1593	2
2	2-P	Pesticide	56	Liriodendron tulipifera								1	4.5	0	5.1	0	0	5.5	0	0	1	1	22.2222	2
2	2-P	Pesticide	57	Liriodendron tulipifera								1	6.4	0	7	0	0	8	0	0	1	1.6	25	2
2	2-P	Pesticide	58	Liriodendron tulipifera								1	6	0	6.7	0	0	8.2	0	0	1	2.2	36.6667	2
2	2-P	Pesticide	59	Prunus serotina								1	14.8	0	16.5	0	0	17.3	0	0	1	2.5	16.8919	2
2	2-P	Pesticide	60	Fagus grandifolia											11.2	0	0	14.1	0	0	0	2.9	25.8929	1
2	2-P	Pesticide	61	Fagus grandifolia											14.6	1			1	0	0
2	2-P	Pesticide	62	Liriodendron tulipifera													1	5.3	0	0	1
2	2-P	Pesticide	63	Liriodendron tulipifera													1	4.6	0	0	1
2	2-P	Pesticide	64	Liriodendron tulipifera													1	6.7	0	0	1
2	2-P	Pesticide	65	Liriodendron tulipifera													1	7	0	0	1
2	2-P	Pesticide	66														1	9.5	0	0	1
2	2-P	Pesticide	67	Liriodendron tulipifera													1	5.3	0	0	1
2	2-P	Pesticide	68	Liriodendron tulipifera													1	6.5	0	0	1
2	2-C	Control	1	Fagus grandifolia	38.1	0	0	38.1	0	44.8	0	0	46.9	0	63.5	0	0	65.5	0	0	0	27.4	71.916	3
2	2-C	Control	2	Viburnum acerifolium	13	0	0	16.1	0	28.2	0	0	31.8	0	50.8	0	0	59.4	0	0	0	46.4	356.923	3
2	2-C	Control	3	Liquidambar styraciflua	7	0	0	7	0	8.4	0	0	9.7	0	10.5	0	0	10.6	0	0	0	3.6	51.4286	3
2	2-C	Control	4	Liquidambar styraciflua	5.3	0	0	4	0	4.6	0	0	5.4	0	5.5	0	0	6.3	0	0	0	1	18.8679	3
2	2-C	Control	5	Acer rubrum	8.9	0	0	9.1	0	9.1	0	0		0	14	0	0	12.5	0	0	0	3.6	40.4494	3
2	2-C	Control	6	Liriodendron tulipifera	4.4	0	0	6.2	0	7.8	0	0	11.8	0	12.6	0	0	15.9	0	0	0	11.5	261.364	3
2	2-C	Control	7	Liquidambar styraciflua	5	0	0	7	0	11	0	0	6.2	0	12.5	1	0		1	0	0
2	2-C	Control	8	Nyssa sylvatica	9.3	0	0	10.1	0	12	0	0	14	0	19	0	0	25.6	0	0	0	16.3	175.269	3
2	2-C	Control	9	Fagus grandifolia	41.1	0	0	40.4	0	45.4	0	0	49.1	0	62.5	0	0	65.7	0	0	0	24.6	59.854	3
2	2-C	Control	10	Viburnum acerifolium	14.2	0	0	14.1	0	14.4	0	0	15.9	0	23	0	0	18.1	0	0	0	3.9	27.4648	3
2	2-C	Control	11	Fraxinus	10	0	0	9.6	0	10.1	0	0	12	0	11.9	0	0	12.1	0	0	0	2.1	21	3
2	2-C	Control	12	Viburnum acerifolium	15.6	0	0	15.5	0	15.5	0	0	17.5	0	18.5	0	0	33	0	0	0	17.4	111.538	3
2	2-C	Control	13	Viburnum acerifolium	7.7	0	0	8.1	0	9	0	0	9.5	0	12.1	0	0	16.9	0	0	0	9.2	119.481	3
2	2-C	Control	14	Viburnum acerifolium	13.5	0	0	12.1	0	14.9	0	0	14.9	0	24.4	0	0	27	0	0	0	13.5	100	3
2	2-C	Control	15	Viburnum acerifolium	16.2	0	0	15.8	0	16.1	0	0	18	0	20.1	0	0	20.6	0	0	0	4.4	27.1605	3
2	2-C	Control	16	Viburnum acerifolium	7.5	0	0	8.2	0	10.9	0	0	12	0	15.7	0	0	16.8	0	0	0	9.3	124	3
2	2-C	Control	17	Liriodendron tulipifera	4.2	0	0	6.4	0	7.5	0	0	9.2	0	10.1	0	0	12.7	0	0	0	8.5	202.381	3
2	2-C	Control	18	Acer rubrum	6.9	0	0	7.9	0	11	0	0	14.5	0	17.2	0	0	20.3	0	0	0	13.4	194.203	3
2	2-C	Control	19	Viburnum acerifolium	11.4	0	0	10.2	0	12.9	0	0	14.4	0		0	0	29	0	0	0	17.6	154.386	3
2	2-C	Control	20	Liriodendron tulipifera	5.5	0	0	6.3	0	6.8	0	0	12	0	15.3	0	0	18.1	0	0	0	12.6	229.091	3
2	2-C	Control	21	Viburnum acerifolium	9.1	0	0	10	0	14.8	0	0	16.2	0	29.2	0	0	38.5	0	0	0	29.4	323.077	3
2	2-C	Control	22	Viburnum acerifolium	8.2	0	0	18.2	0	12.5	0	0	13.1	0	23	0	0	33	0	0	0	24.8	302.439	3
2	2-C	Control	23	Viburnum acerifolium	10	0	0	10.5	0	12.3	0	0	13	0	22.1	0	0	32.9	0	0	0	22.9	229	3
2	2-C	Control	24	Viburnum acerifolium	9.4	0	0	9	0	12.3	0	0	13.1	0	15.1	0	0	15.7	0	0	0	6.3	67.0213	3
2	2-C	Control	25	Acer rubrum	9.8	0	0	9.8	0	10	0	0	13.9	0	17.6	0	0	16.3	0	0	0	6.5	66.3265	3
2	2-C	Control	26	Viburnum acerifolium	12.4	0	0	11.9	0	15.4	0	0	16.2	0	20	0	0	21.5	0	0	0	9.1	73.3871	3
2	2-C	Control	27	Fagus grandifolia	36	0	0	38.5	0	64.8	0	0	72.5	0	108.5	0	0	109.1	0	0	0	73.1	203.056	3
2	2-C	Control	28	Viburnum acerifolium	13.6	0	0	14.4	0	17.5	0	0	29.4	0	39	0	0	50.2	0	0	0	36.6	269.118	3
2	2-C	Control	29	Viburnum acerifolium	17.8	0	0	18.3	0	21.8	0	0	23.4	0	19.6	0	0	36	0	0	0	18.2	102.247	3
2	2-C	Control	30	Viburnum acerifolium	7.9	0	0	8.5	0		0	0	19.7	0	25	0	0	32	0	0	0	24.1	305.063	3
2	2-C	Control	31	Viburnum acerifolium	19	0	0	18.3	0	19.8	0	0	20.8	0	22.4	0	0	22.5	0	0	0	3.5	18.4211	3
2	2-C	Control	32	Liriodendron tulipifera	5.4	0	0	5.5	0	10.6	0	0	11.9	0	13.6	0	0	13.7	0	0	0	8.3	153.704	3
2	2-C	Control	33	Fraxinus	8.4	0	0	8.6	0	9	0	0	9.7	0	11	0	0	11.1	0	0	0	2.7	32.1429	3
2	2-C	Control	34	Fraxinus	9.4	0	0	8.5	1										1	1	0
2	2-C	Control	35	Fagus grandifolia	30.6	0	0	31.6	0	57.7	0	0	61.3	0	95.5	0	0	97.4	0	0	0	66.8	218.301	3
2	2-C	Control	36	Acer rubrum	4.2	1	0												1	0	0
2	2-C	Control	37	Liriodendron tulipifera	6.4	0	0	6.9	0	6.5	0	0	9.7	0	9.8	0	0	10.1	0	0	0	3.7	57.8125	3
2	2-C	Control	38	Acer rubrum	6.8	1	0												1	0	0
2	2-C	Control	39	Fagus grandifolia	10.5	0	0	11.5	0	12.5	1								1	0	0
2	2-C	Control	40	Fagus grandifolia	21.7	0	0	23.7	0	40.4	0	0	46.7	0	65	0	0	68.6	0	0	0	46.9	216.129	3
2	2-C	Control	41	Fraxinus	5.9	0	0	5.7	0	7.8	0	0	7.2	0	8.3	0	0	9.1	0	0	0	3.2	54.2373	3
2	2-C	Control	42	Carya alba	5.7	0	0	7	0	7.8	0	0	8.7	0	9.2	0	0	9.5	0	0	0	3.8	66.6667	3
2	2-C	Control	43	Liriodendron tulipifera	4.7	1													1	0	0
2	2-C	Control	44	Liriodendron tulipifera	4.6	1													1	0	0
2	2-C	Control	45	Liriodendron tulipifera	4.7	0	0	5.5	0	5.5	0	0	8	0	8.3	0	0	9.1	0	0	0	4.4	93.617	3
2	2-C	Control	46	Viburnum acerifolium	11.6	0	0	12.5	0	13.9	0	0	15.7	0	25	0	0	33.4	0	0	0	21.8	187.931	3
2	2-C	Control	47	Fraxinus	10	0	0	11.4	0	9.4	0	0	7.5	0	15.1	0	0	16.6	0	0	0	6.6	66	3
2	2-C	Control	48	Liquidambar styraciflua	7.9	0	0	9	0	8.2	0	0	12	0	12.4	0	0	13.3	0	0	0	5.4	68.3544	3
2	2-C	Control	49	Liquidambar styraciflua	6.3	0	0	5.6	0	7	0	0	7.1	1					1	1	0
2	2-C	Control	50	Liquidambar styraciflua	7.5	0	0	8.9	0	9.8	0	0	10.1	0	9.9	0	0	9.8	0	0	0	2.3	30.6667	3
2	2-C	Control	51	Fagus grandifolia	17.1	0	0	20.1	0	28.9	0	0	34	0	47	0	0		0	0	0
2	2-C	Control	52	Fagus grandifolia	25.5	0	0	22.6	0	39	0	0	43.5	0	69.1	0	0	71.5	0	0	0	46	180.392	3
2	2-C	Control	53	Acer rubrum	6.6	1	0												1	0	0
2	2-C	Control	54	Fraxinus	8.8	0	0	9.1	0	9.4	0	0	10.3	0	14.6	0	0	13.1	0	0	0	4.3	48.8636	3
2	2-C	Control	55	Carpinus carpinus	6.7	0	0	12.1	0	23.8	0	0	40.3	0	45.6	0	0	55.4	0	0	0	48.7	726.866	3
2	2-C	Control	56	Liquidambar styraciflua			1	7.5	1										1	1	1				Killed by accident
2	2-C	Control	57	Liriodendron tulipifera			1	3.2	0	4.5	0	0	6.2	0	7.4	0	0	8.1	0	0	1	4.9	153.125	3
2	2-C	Control	58	Acer rubrum			1	4	0	4.6	0	0	5.9	0	8.6	0	0	10.5	0	0	1	6.5	162.5	3
2	2-C	Control	59								0	0	6.6	0		0	0	11.5	0	0	0
2	2-C	Control	60	Acer negundo						6.8	0	0		1					1	1	0
2	2-C	Control	61	Liriodendron tulipifera						4.5	0	0	5.5	0	7.5	0	0	9.4	0	0	0	4.9	108.889	2
2	2-C	Control	62	Liriodendron tulipifera						5	0	0	7	0	7.5	0	0	7.9	0	0	0	2.9	58	2
2	2-C	Control	63	Liriodendron tulipifera						3.3	0	0	5.1	0	6.1	0	0	7.4	0	0	0	4.1	124.242	2
2	2-C	Control	64							4.4	0	0	8.1	0	13.6	0	0	17.2	0	0	0	12.8	290.909	2
2	2-C	Control	65	Fraxinus						4.8	0	0		0	10.7	0	0	11.2	0	0	0	6.4	133.333	2
2	2-C	Control	66	Prunus serotina						6	0	0	7	0	11.6	0	0	13.5	0	0	0	7.5	125	2
2	2-C	Control	67	Prunus serotina						5.6	0	0	6	0	8.6	0	0	11.7	0	0	0	6.1	108.929	2
2	2-C	Control	68	Fraxinus						4.8	0	0	5.3	0	10.2	0	0	11.6	0	0	0	6.8	141.667	2
2	2-C	Control	69	Liriodendron tulipifera						3.4	0	0	5.7	0	6.2	0	0	7.2	0	0	0	3.8	111.765	2
2	2-C	Control	70	Fraxinus						6.4	0	0	7.5	0	12	0	0	13	0	0	0	6.6	103.125	2
2	2-C	Control	71							3.8	0	0		0	8	0	0		0	0	0
2	2-C	Control	72	Fraxinus						9	0	0		0	11.5	0	0	11.2	0	0	0	2.2	24.4444	2
2	2-C	Control	73	Liriodendron tulipifera								1	6.7	0	7.3	0	0	8	0	0	1	1.3	19.403	2
2	2-C	Control	74	Liriodendron tulipifera								1	5	0	5.1	0	0	7	0	0	1	2	40	2
2	2-C	Control	75	Liriodendron tulipifera								1	4.9	0	4.6	0	0	6.2	0	0	1	1.3	26.5306	2
2	2-C	Control	77	Liriodendron tulipifera								1	6	0	6.6	0	0	7.3	0	0	1	1.3	21.6667	2
2	2-C	Control	78	Liriodendron tulipifera								1	6.2	0	6	0	0	6.5	0	0	1	0.3	4.83871	2
2	2-C	Control	79	Liriodendron tulipifera								1	5.6	0	6	0	0	6.7	0	0	1	1.1	19.6429	2
2	2-C	Control	80	Liriodendron tulipifera								1	5	0	5.4	0	0	6.9	0	0	1	1.9	38	2
2	2-C	Control	81	Liriodendron tulipifera								1	7.5	0	7	0	0	12.5	0	0	1	5	66.6667	2
2	2-C	Control	82	Liriodendron tulipifera								1	6.9	0	8.4	0	0		0	0	1
2	2-C	Control	83	Liriodendron tulipifera								1	6.9	0	7.7	0	0	8.7	0	0	1	1.8	26.087	2
2	2-C	Control	84	Liriodendron tulipifera								1	4.2	0	4.2	0	0	5.2	0	0	1	1	23.8095	2
2	2-C	Control	85	Liriodendron tulipifera								1	5.6	0	5.5	0	0	7.2	0	0	1	1.6	28.5714	2
2	2-C	Control	86	Liriodendron tulipifera								1	6	0	8	0	0	9.5	0	0	1	3.5	58.3333	2
2	2-C	Control	87	Liriodendron tulipifera								1	5.9	0	7.3	0	0	7.4	0	0	1	1.5	25.4237	2
2	2-C	Control	88	Liriodendron tulipifera								1	8.1	0	8.8	0	0	9.7	0	0	1	1.6	19.7531	2
2	2-C	Control	89	Liriodendron tulipifera								1	11.7	0	14.2	0	0	16.8	0	0	1	5.1	43.5897	2
2	2-C	Control	90	Liquidambar styraciflua								1	8.2	0		0	0	11.5	0	0	1	3.3	40.2439	2
2	2-C	Control	91	Liriodendron tulipifera								1	5	0	7.2	0	0	7.8	0	0	1	2.8	56	2
2	2-C	Control	92	Liriodendron tulipifera								1	7	0	8	0	0	9	0	0	1	2	28.5714	2
2	2-C	Control	93	Acer rubrum								1	8	0	9	0	0	8.9	0	0	1	0.9	11.25	2
2	2-C	Control	94	Liriodendron tulipifera								1	4.7	0	5.4	0	0	6.3	0	0	1	1.6	34.0426	2
2	2-C	Control	95	Liriodendron tulipifera								1	4.9	0	6.1	0	0	7.1	0	0	1	2.2	44.898	2
2	2-C	Control	96	Fraxinus								1	8.8	1					1	1	1
2	2-C	Control	97	Liriodendron tulipifera								1	8.1	0	8.5	0	0	10.3	0	0	1	2.2	27.1605	2
2	2-C	Control	98	Fagus grandifolia											12.1	1			1	0	0
2	2-C	Control	99	Fagus grandifolia											10.7	0	0	13	0	0	0	2.3	21.4953	1
2	2-C	Control	100	Fagus grandifolia											7.5	0	0	8.9	0	0	0	1.4	18.6667	1
2	2-C	Control	101	Fagus grandifolia											13	0	0	15.5	0	0	0	2.5	19.2308	1
2	2-C	Control	102	Liriodendron tulipifera											5	1			1	0	0
2	2-C	Control	103	Liriodendron tulipifera											6.7	0	0	7	0	0	0	0.3	4.47761	1
2	2-C	Control	104	Liriodendron tulipifera											6.8	0	0	7.5	0	0	0	0.7	10.2941	1
2	2-C	Control	105	Acer negundo											7.8	0	0	10	0	0	0	2.2	28.2051	1
2	2-C	Control	106	Liquidambar styraciflua													1	9.7	0	0	1
2	2-C	Control	107														1	10.2	0	0	1
2	2-C	Control	108	Liquidambar styraciflua													1	8.3	0	0	1
2	2-C	Control	109	Liquidambar styraciflua													1	6.3	0	0	1
2	2-C	Control	110	Acer rubrum													1	6.2	0	0	1
3	3-P	Pesticide	1	Fagus grandifolia	81.8	0	0	89.4	0	123.6	0	0	126.5	0	163.6	0	0	167.2	0	0	0	85.4	104.401	3
3	3-P	Pesticide	2	Fagus grandifolia	15.8	0	0	17.5	0	20.2	0	0	21.6	0	29.8	0	0	32.2	0	0	0	16.4	103.797	3
3	3-P	Pesticide	3	Fagus grandifolia	11.5	0	0	13.7	0	31	0	0	32.5	0	41.1	0	0	43	0	0	0	31.5	273.913	3
3	3-P	Pesticide	4	Fagus grandifolia	11.3	0	0	13	0	24.6	0	0	25.7	0	37.1	0	0	38	0	0	0	26.7	236.283	3
3	3-P	Pesticide	5	Viburnum dentatum	10	0	0	9.9	0	14.7	0	0	14.4	0		0	0	21.7	0	0	0	11.7	117	3
3	3-P	Pesticide	6	Nyssa sylvatica	24.1	0	0	22.7	0	28	0	0	28.1	0	33.2	0	0	36.6	0	0	0	12.5	51.8672	3
3	3-P	Pesticide	7	Fraxinus	12.8	0	0	15.2	0	17.5	0	0	17.5	0	16.2	0	0		0	0	0
3	3-P	Pesticide	8	Prunus serotina	13.1	0	0	12.3	0	15.8	0	0	16	0	23.4	0	0	24.1	0	0	0	11	83.9695	3
3	3-P	Pesticide	9	Fraxinus	9.8	0	0	10	0		0	0	10	0	9.7	0	0	10.8	0	0	0	1	10.2041	3
3	3-P	Pesticide	10	Fagus grandifolia	44.2	0	0	45.5	0	67.7	0	0	68.8	0	102.4	0	0	91.1	0	0	0	46.9	106.109	3
3	3-P	Pesticide	11	Prunus serotina	19.9	0	0	20.6	0	24.2	0	0	25.5	0	28.5	0	0	28.6	0	0	0	8.7	43.7186	3
3	3-P	Pesticide	12	Fraxinus	9.3	0	0	9.7	0	11.1	0	0	12.3	0	14.5	0	0	13.8	0	0	0	4.5	48.3871	3
3	3-P	Pesticide	13	Carpinus carpinus	40.3	0	0	34.1	0	50.1	0	0	51.1	0	67.2	0	0	85.1	0	0	0	44.8	111.166	3
3	3-P	Pesticide	14	Acer rubrum	7.4	1													1	0	0
3	3-P	Pesticide	15	Viburnum prunifolium	26.2	0	0	27.2	0	46.2	0	0	55.3	0	73.9	0	0	75.7	0	0	0	49.5	188.931	3
3	3-P	Pesticide	16	Viburnum prunifolium	12.5	0	0	13.4	0	20	0	0	23.3	0	25.4	0	0	27.9	0	0	0	15.4	123.2	3
3	3-P	Pesticide	17	Viburnum prunifolium	13.9	0	0	14.2	0	30.5	0	0	32.6	0	52.1	0	0	62.3	0	0	0	48.4	348.201	3
3	3-P	Pesticide	18	Fraxinus	9.2	0	0	13	0	14.4	0	0	14	0	13.8	0	0	33.8	0	0	0	24.6	267.391	3
3	3-P	Pesticide	19	Fagus grandifolia	10.5	0	0	12.2	0	13.6	0	0	15.9	0	19.9	0	0	20.1	0	0	0	9.6	91.4286	3
3	3-P	Pesticide	20	Acer rubrum	7.1	0	0	6.8	0	9.7	0	0	10.2	0	11	0	0	10.3	0	0	0	3.2	45.0704	3
3	3-P	Pesticide	21	Cornus florida	11	0	0	11.5	0	15.4	0	0	17.7	0	19.4	0	0	21.8	0	0	0	10.8	98.1818	3
3	3-P	Pesticide	22	Acer rubrum	5	1													1	0	0
3	3-P	Pesticide	23	Fraxinus	17	0	0	16.4	0	18.3	1								1	0	0
3	3-P	Pesticide	24	Fagus grandifolia	90.6	0	0	94	0	102.1	0	0	109.5	0	150.5	0	0	155.5	0	0	0	64.9	71.6336	3
3	3-P	Pesticide	25	Fraxinus	11.7	0	0	12.6	0	13.6	0	0	14.1	0	14.9	0	0	15.2	0	0	0	3.5	29.9145	3
3	3-P	Pesticide	26	Cornus florida	11.2	0	0	10.2	0	13.5	0	0	14.5	0	17.3	0	0	18.6	0	0	0	7.4	66.0714	3
3	3-P	Pesticide	27	Cornus florida	17.5	0	0	16.8	0	19.8	0	0	19.2	0	22.1	0	0	22.5	0	0	0	5	28.5714	3
3	3-P	Pesticide	28	Quercus falcata	8.8	0	0	8.9	0	10	0	0	10.1	0	11.5	0	0	12	0	0	0	3.2	36.3636	3
3	3-P	Pesticide	29	Prunus serotina	17.4	1													1	0	0
3	3-P	Pesticide	30	Fagus grandifolia	39.8	0	0	40.2	0	40.2	0	0	10.9	0	59.1	0	0	61.4	0	0	0	21.6	54.2714	3
3	3-P	Pesticide	31	Cornus florida	16.8	0	0	18.6	0	21.8	0	0	23						0	0	0
3	3-P	Pesticide	32	Fagus grandifolia	30.1	0	0	32.1	0	48	1				70	0	0	72.8	1	0	0			3
3	3-P	Pesticide	33	Fagus grandifolia	10.5	0	0	11.5	0	48	0	0	51.2	0	23.5	0	0	23.2	0	0	0	12.7	120.952	3
3	3-P	Pesticide	34	Cornus florida	24.2	0	0	23.9	0	30.3	0	0	22.9	0	35.2	0	0	39.6	0	0	0	15.4	63.6364	3
3	3-P	Pesticide	35	Cornus florida	15.4	0	0	17.8	0	17.8	0	0	25.4	0	30	0	0	34.5	0	0	0	19.1	124.026	3
3	3-P	Pesticide	36	Acer rubrum	10.4	0	0	11.5	0	13.7	0	0	15.2	0	17	0	0	18	0	0	0	7.6	73.0769	3
3	3-P	Pesticide	37	Acer rubrum	15.3	0	0	17.2	0	20.3	0	0	21.7	0	27.8	0	0	28.4	0	0	0	13.1	85.6209	3
3	3-P	Pesticide	38	Liquidambar styraciflua	24.3	0	0	26	0	36.6	0	0	33.3	0	40	0	0	50.9	0	0	0	26.6	109.465	3
3	3-P	Pesticide	39	Fagus grandifolia	12	0	0	13	0	14.3	0	0	15.6	0	19.1	0	0	20.1	0	0	0	8.1	67.5	3
3	3-P	Pesticide	40	Fagus grandifolia	13.3	0	0	15.4	0	30	0	0	31.4	0	43.2	0	0	45	0	0	0	31.7	238.346	3
3	3-P	Pesticide	41	Cornus florida	16.1	0	0	17.3	0	23.4	0	0	29.3	0	34.8	0	0	46.2	0	0	0	30.1	186.957	3
3	3-P	Pesticide	42	Acer rubrum	15.3	0	0	15.8	0	21	0	0	22.1	0	23.5	0	0	25.2	0	0	0	9.9	64.7059	3
3	3-P	Pesticide	43	Acer rubrum	12.4	0	0	14.5	0	18.4	0	0	18.9	0	19	0	0	18.4	0	0	0	6	48.3871	3
3	3-P	Pesticide	44	Prunus serotina	10.7	0	0	10.6	0	14.7	0	0	15.2	0	20.2	0	0	20.6	0	0	0	9.9	92.5234	3
3	3-P	Pesticide	45	Fraxinus	7.9	0	0	8.4	0	9.8	0	0	9.9	0	9.1	0	0	11.9	0	0	0	4	50.6329	3
3	3-P	Pesticide	46	Fagus grandifolia	46	0	0	50.6	0	76.5	0	0	80	0	98.3	0	0	101.1	0	0	0	55.1	119.783	3
3	3-P	Pesticide	47	Fagus grandifolia		0	0	14.2	0	15.3	0	0	16.5	0	18.6	0	0	20.7	0	0	0	5.4	35.2941
3	3-P	Pesticide	48	Cornus florida		0	0	15.1	0	19.6	0	0	20.1	0	23.3	0	0	26.9	0	0	0	7.3	37.2449
3	3-P	Pesticide	49	Fagus grandifolia			1	9.7	0	12.7	0	0	13.4	0	12.8	0	0	16	0	0	1	6.3	64.9485	3
3	3-P	Pesticide	50	Prunus serotina						17.4	0	0	17.7	0	17	0	0	11.9	0	0	0	-5.5	-31.6092	2
3	3-P	Pesticide	51	Liriodendron tulipifera								1	5.9	0	7.2	0	0	8.2	0	0	1	2.3	38.9831	2
3	3-P	Pesticide	52	Nyssa sylvatica												0	0	15.5	0	0	0					who the shit are these?
3	3-P	Pesticide	52	Fagus grandifolia											11.4	0	0	15.4	0	0	0	4	35.0877	1		who the shit are these?
3	3-P	Pesticide	53							11.4	1								1	0	0
3	3-P	Pesticide	54												10.7	0	0	13.1	0	0	0	2.4	22.4299	1
3	3-P	Pesticide	55												12	0	0	13.1	0	0	0	1.1	9.16667	1
3	3-P	Pesticide	56												10.6	1			1	0	0
3	3-P	Pesticide	57												8.7	0	0	10.6	0	0	0	1.9	21.8391	1
3	3-P	Pesticide	58												9.1	0	0	10.7	0	0	0	1.6	17.5824	1
3	3-P	Pesticide	59												8.6	1			1	0	0
3	3-P	Pesticide	60												12.5	0	0	12.4	0	0	0	-0.1	-0.8	1
3	3-P	Pesticide	61												12.1	0	0	15.4	0	0	0	3.3	27.2727	1
3	3-P	Pesticide	62												9.1	0	0	10.2	0	0	0	1.1	12.0879	1
3	3-P	Pesticide	63														1	8	0	0	1
3	3-P	Pesticide	64														1	4.4	0	0	1
3	3-P	Pesticide	65														1	5	0	0	1
3	3-P	Pesticide	66														1	13	0	0	1
3	3-P	Pesticide	67														1	5.2	0	0	1
3	3-P	Pesticide	68														1	11.5	0	0	1
3	3-P	Pesticide	69														1	7.2	0	0	1
3	3-P	Pesticide	70														1	8.8	0	0	1
3	3-C	Control	1	Prunus serotina	8.3	0	0	8.7	0	7.8	0	0	9.2	0	10.6	0	0	10.5	0	0	0	2.2	26.506	3
3	3-C	Control	2	Liriodendron tulipifera	4.3	1													1	0	0
3	3-C	Control	3	Acer rubrum	7.1	1													1	0	0
3	3-C	Control	4		4.7	1													1	0	0
3	3-C	Control	5		5.6	0	0	6.6	1										1	1	0
3	3-C	Control	6	Viburnum dilatatum	17.5	0	0	18.2	0	23	0	0	23.5	0	28	0	0	30.2	0	0	0	12.7	72.5714	3
3	3-C	Control	7	Viburnum dilatatum	20.6	0	0	21	0	27.3	0	0	28.2	0	37.3	0	0	42.5	0	0	0	21.9	106.311	3
3	3-C	Control	8	Carpinus carpinus	17	0	0	17.7	0	23.4	0	0	23.7	0	35.4	0	0	38.1	0	0	0	21.1	124.118	3
3	3-C	Control	9	Liquidambar styraciflua	19.1	0	0	19.8	0	22.4	0	0	25.5	0	24.2	0	0	32.8	0	0	0	13.7	71.7277	3
3	3-C	Control	10	Viburnum dentatum	10.9	0	0	13.5	0	12	0	0	13.1	0	19.7	0	0	24.9	0	0	0	14	128.44	3
3	3-C	Control	11	Cornus florida	11	0	0	11	1										1	1	0
3	3-C	Control	12	Cornus florida	10.8	0	0	11.5	1										1	1	0
3	3-C	Control	13	Fagus grandifolia	11.3	1													1	0	0
3	3-C	Control	14	Fagus grandifolia	11	0	0	12.4	0	24.4	0	0	27	0	35.6	0	0	35.3	0	0	0	24.3	220.909	3
3	3-C	Control	15	Cornus florida	8.4	1													1	0	0
3	3-C	Control	16	Fagus grandifolia	28.6	0	0	30	0	34.5	0	0	39	0	49.3	0	0	51.9	0	0	0	23.3	81.4685	3
3	3-C	Control	17	Acer rubrum	5.4	0	0	7.1	0	8.9	0	0	9.4	0	10.9	0	0	10.5	0	0	0	5.1	94.4444	3
3	3-C	Control	18	Fraxinus	7.5	1	0												1	0	0
3	3-C	Control	19	Liquidambar styraciflua	13	0	0	14.2	0	14.6	0	0	16.9	0	16.4	0	0	17.4	0	0	0	4.4	33.8462	3
3	3-C	Control	20	Liquidambar styraciflua	4.6	1													1	0	0
3	3-C	Control	21	Carpinus carpinus	16.7	0	0	16.9	0	16	0	0	19.1	0	20.3	0	0	19.1	0	0	0	2.4	14.3713	3
3	3-C	Control	22	Carpinus carpinus	15.3	0	0	16.1	0	20.8	0	0	27.4	0	42.5	0	0	43.4	0	0	0	28.1	183.66	3
3	3-C	Control	23	Quercus falcata	15.3	0	0	16.5	0	17.8	0	0	17.2	0	11.2	0	0	11.4	0	0	0	-3.9	-25.4902	3
3	3-C	Control	24	Fagus grandifolia	10.5	0	0	10.6	0	17.8	0	0	20.4	0	25.2	0	0	25.4	0	0	0	14.9	141.905	3
3	3-C	Control	25	Carpinus carpinus	9.5	0	0	11.6	0	14.5	0	0	17.6	0	22.2	0	0	28.2	0	0	0	18.7	196.842	3
3	3-C	Control	26	Acer rubrum	4.8	1													1	0	0
3	3-C	Control	27	Carpinus carpinus	18.4	0	0	19.1	0	27	0	0	32.6	0	31.5	0	0	35.9	0	0	0	17.5	95.1087	3
3	3-C	Control	28	Acer rubrum	7	0	0	5.2	0		0	0	7	0	7.9	0	0	7.9	0	0	0	0.9	12.8571	3
3	3-C	Control	29	Prunus serotina	12.8	0	0	12.2	0	23.4	0	0	12.6	1					1	1	0
3	3-C	Control	30	Carpinus carpinus	18.7	0	0	18.7	0	23.9	0	0	22.1	0	75.7	0	0	29.9	0	0	0	11.2	59.893	3
3	3-C	Control	31	Carpinus carpinus	13.5	0	0	13.3	0	16.4	0	0	16.8	0	16.4	0	0	15.8	0	0	0	2.3	17.037	3
3	3-C	Control	32	Carpinus carpinus	23	0	0	22.3	0	28.5	0	0	32.3	0	31.5	0	0	30.5	0	0	0	7.5	32.6087	3
3	3-C	Control	33	Viburnum acerifolium			1	4.3	0	19.9	0	0	23.6	0	32.3	0	0	39.5	0	0	1	35.2	818.605	3
3	3-C	Control	34	Quercus falcata			1	3.5	0	5	0	0	5.7	0	5.6	0	0	5.6	0	0	1	2.1	60	3
3	3-C	Control	35	Liriodendron tulipifera						3.8	0	0	4.6		5.3	0	0	5.5	0	0	0	1.7	44.7368	2
3	3-C	Control	36							10	0	0		0	9.9	0	0		0	0	0
3	3-C	Control	37	Fraxinus						6.8	0	0	8		10.8	0	0	11	0	0	0	4.2	61.7647	2
3	3-C	Control	38							3.7	0	0	5	1					1	1	0
3	3-C	Control	39							4.7	0	0	5.5	0		0	0	6.6	0	0	0	1.9	40.4255	2
3	3-C	Control	40	Liriodendron tulipifera						3.8	0	0	5.9	0	6.8	0	0	7	0	0	0	3.2	84.2105	2
3	3-C	Control	41	Acer rubrum								1	9.1	0	10.8	0	0	9.7	0	0	1	0.6	6.59341	2
3	3-C	Control	42	Liriodendron tulipifera								1	5.1	0	4.5	0	0		0	0	1
3	3-C	Control	43	Fagus grandifolia											13.5	0	0	14.9	0	0	0	1.4	10.3704	1
3	3-C	Control	44	Fagus grandifolia											10	0	0	13.5	0	0	0	3.5	35	1
3	3-C	Control	45	Fagus grandifolia											11.2	0	0	14.2	0	0	0	3	26.7857	1
3	3-C	Control	46	Liriodendron tulipifera													1	4	0	0	1
3	3-C	Control	47	Liriodendron tulipifera													1	4.6	0	0	1
3	3-C	Control	48	Liriodendron tulipifera													1	3.2	0	0	1
3	3-C	Control	49	Liriodendron tulipifera													1	4	0	0	1
3	3-C	Control	50	Fraxinus													1	6.1	0	0	1
3	3-C	Control	51	Fraxinus													1	6	0	0	1
4	4-C	Control	1	Liriodendron tulipifera	6.1	1													1	0	0
4	4-C	Control	2	Liriodendron tulipifera	6.2	1													1	0	0
4	4-C	Control	3	Liriodendron tulipifera	4.2	1													1	0	0
4	4-C	Control	4	Liriodendron tulipifera	4.3	0	0	5.7	0	6.1	0	0	8.4	0	9.8	0	0	11.2	0	0	0	6.9	160.465	3
4	4-C	Control	5	Liriodendron tulipifera	4	1													1	0	0
4	4-C	Control	6	Liriodendron tulipifera	2.9	1													1	0	0
4	4-C	Control	7	Liriodendron tulipifera	2.4	0	0	4.3	0	6.9	0	0	14	0	13.2	0	0	15.3	0	0	0	12.9	537.5	3
4	4-C	Control	8	Liriodendron tulipifera	3.1	0	0	5.8	0	9.6	0	0	16.5	0	17.1	0	0	20.6	0	0	0	17.5	564.516	3
4	4-C	Control	9	Liriodendron tulipifera	3.7	0	0	4.4	0	5.5	1								1	0	0
4	4-C	Control	10	Liriodendron tulipifera	3.1	0	0	5.3	0	7.5	0	0	12.7	0	13.6	0	0	16.2	0	0	0	13.1	422.581	3
4	4-C	Control	11	Diospyros virginiana	10	0	0	11.4	0	16.1	0	0	17.8	0	17.6	0	0	17.5	0	0	0	7.5	75	3
4	4-C	Control	12	Diospyros virginiana	9.8	0	0	12	0	14.6	0	0		0	17.7	0	0	18.2	0	0	0	8.4	85.7143	3
4	4-C	Control	13	Liriodendron tulipifera	4.5	0	0	5.9	0	6.2	0	0		0	12.5	0	0	13.6	0	0	0	9.1	202.222	3
4	4-C	Control	14	Liriodendron tulipifera	3.5	0	0	4.2	1		0	0							1	1	0
4	4-C	Control	15	Liriodendron tulipifera	4	0	0	4.6	0	5.2	0	0	5.6	0	5.8	0	0	6.2	0	0	0	2.2	55	3
4	4-C	Control	16	Liriodendron tulipifera	3.2	0	0	4.1		4.7	0	0							0	0	0
4	4-C	Control	17	Liriodendron tulipifera	5.6	0	0	7.1	0	9.5	0	0	20	0	22.6	0	0	31.8	0	0	0	26.2	467.857	3
4	4-C	Control	18	Liriodendron tulipifera	2.7	0	0	4.2	0	5.4	0	0		0	8	0	0	7.9	0	0	0	5.2	192.593	3
4	4-C	Control	19	Liriodendron tulipifera	2.8	0	0	4.8	0	5.3	0	0							0	0	0
4	4-C	Control	20	Liriodendron tulipifera	3.5	0	0	4.4	0	6.3	0	0		0	13.6	0	0	17.5	0	0	0	14	400	3
4	4-C	Control	21	Liriodendron tulipifera	3.2	1													1	0	0
4	4-C	Control	22	Liriodendron tulipifera	3.4	1													1	0	0
4	4-C	Control	23	Liriodendron tulipifera	3.5	1													1	0	0
4	4-C	Control	24	Liriodendron tulipifera	2.8	1													1	0	0
4	4-C	Control	25	Liriodendron tulipifera	4.4	1													1	0	0
4	4-C	Control	26	Liriodendron tulipifera	3.5	1													1	0	0
4	4-C	Control	27	Liriodendron tulipifera	3.2	1													1	0	0
4	4-C	Control	28	Liriodendron tulipifera	3.6	1													1	0	0
4	4-C	Control	29	Liriodendron tulipifera	2.8	1													1	0	0
4	4-C	Control	30	Liriodendron tulipifera	3.7	1													1	0	0
4	4-C	Control	31	Liriodendron tulipifera	4.3	1													1	0	0
4	4-C	Control	32	Liriodendron tulipifera	4.5	1													1	0	0
4	4-C	Control	33	Liriodendron tulipifera	4.2	1													1	0	0
4	4-C	Control	34	Liriodendron tulipifera	2.2	1													1	0	0
4	4-C	Control	35	Liriodendron tulipifera	3.2	0	0	4.2	0	5	0	0		0	11	0	0	16.6	0	0	0	13.4	418.75	3
4	4-C	Control	36	Liriodendron tulipifera	2.4	1													1	0	0
4	4-C	Control	37	Liriodendron tulipifera	2.5	1													1	0	0
4	4-C	Control	38	Liriodendron tulipifera	3	1													1	0	0
4	4-C	Control	39	Liriodendron tulipifera	3.8	1													1	0	0
4	4-C	Control	40	Liriodendron tulipifera	4.6	1													1	0	0
4	4-C	Control	41	Liriodendron tulipifera	2.6	1													1	0	0
4	4-C	Control	42	Liriodendron tulipifera	3	1													1	0	0
4	4-C	Control	43	Liriodendron tulipifera	3	1													1	0	0
4	4-C	Control	44		2.4	1													1	0	0
4	4-C	Control	45	Acer rubrum	6.5	0	0	5.2	0	9.4	0	0		0	9.8	0	0	9.9	0	0	0	3.4	52.3077	3
4	4-C	Control	46	Liriodendron tulipifera	3.7	0	0	5	0	5.8	0	0	11.8	0	13.1	0	0	15.6	0	0	0	11.9	321.622	3
4	4-C	Control	47	Liriodendron tulipifera	2.9	1													1	0	0
4	4-C	Control	48	Liriodendron tulipifera	1.9	1													1	0	0
4	4-C	Control	49	Liriodendron tulipifera	3.2	1													1	0	0
4	4-C	Control	50	Liriodendron tulipifera	2.3	1													1	0	0
4	4-C	Control	51	Liriodendron tulipifera	2.7	1													1	0	0
4	4-C	Control	52	Liriodendron tulipifera	2.5	1													1	0	0
4	4-C	Control	53	Liriodendron tulipifera	2.2	1													1	0	0
4	4-C	Control	54	Liriodendron tulipifera	3	1													1	0	0
4	4-C	Control	55	Liriodendron tulipifera	2.8	1													1	0	0
4	4-C	Control	56	Liriodendron tulipifera	2.5	1													1	0	0
4	4-C	Control	57	Liriodendron tulipifera	1.7	1													1	0	0
4	4-C	Control	58	Liriodendron tulipifera	2.9	1													1	0	0
4	4-C	Control	59	Liriodendron tulipifera	2.2	1													1	0	0
4	4-C	Control	60	Liriodendron tulipifera	3	1													1	0	0
4	4-C	Control	61	Liquidambar styraciflua	12.2	0	0	13.2	0	13.2	1								1	0	0
4	4-C	Control	62	Liriodendron tulipifera	4	1													1	0	0
4	4-C	Control	63	Liriodendron tulipifera	4.1	1													1	0	0
4	4-C	Control	64	Liriodendron tulipifera	2.8	1													1	0	0
4	4-C	Control	65	Liriodendron tulipifera	3.7	1													1	0	0
4	4-C	Control	66	Liriodendron tulipifera	2.8	1													1	0	0
4	4-C	Control	67		2.5	1													1	0	0
4	4-C	Control	68	Liriodendron tulipifera	2	1													1	0	0
4	4-C	Control	69	Liriodendron tulipifera	2.5	1													1	0	0
4	4-C	Control	70	Liriodendron tulipifera	2.8	1													1	0	0
4	4-C	Control	71	Liriodendron tulipifera	3.3	0	0	4.9	0	6.4	0	0	10.5	0	9.9	0	0	8.9	0	0	0	5.6	169.697	3
4	4-C	Control	72	Liriodendron tulipifera	2.5	0	0	3	0	6.7	0	0	8.2	1					1	1	0
4	4-C	Control	73	Liriodendron tulipifera	3.8	1													1	0	0
4	4-C	Control	74	Liriodendron tulipifera	3.6	1													1	0	0
4	4-C	Control	75	Liriodendron tulipifera	3.9	0	0	4.7	0	6.4	0	0	11.1	0	11.5	0	0	13.8	0	0	0	9.9	253.846	3
4	4-C	Control	76	Prunus serotina	17.2	0	0	17.6	0	21.5	0	0	24.9	0	33	0	0	31	0	0	0	13.8	80.2326	3
4	4-C	Control	77	Liriodendron tulipifera	3.1	0	0	2.7	0	3.5	0	0	4.1	0		0	0	4.7	0	0	0	1.6	51.6129	3
4	4-C	Control	78	Liriodendron tulipifera	2.7	1													1	0	0
4	4-C	Control	79	Liriodendron tulipifera	2.7	1													1	0	0
4	4-C	Control	80	Prunus serotina	13.7	1													1	0	0
4	4-C	Control	81	Liriodendron tulipifera	2.9	1													1	0	0
4	4-C	Control	82	Liriodendron tulipifera	1.9	1													1	0	0
4	4-C	Control	83	Liriodendron tulipifera	2.1	1													1	0	0
4	4-C	Control	84	Liriodendron tulipifera	3.2	1													1	0	0
4	4-C	Control	85	Liriodendron tulipifera	1.7	1													1	0	0
4	4-C	Control	86	Liriodendron tulipifera	3.2	1													1	0	0
4	4-C	Control	87	Liriodendron tulipifera	1.4	1													1	0	0
4	4-C	Control	88	Liriodendron tulipifera	3	0	0	3.1	0	3.9	0	0	5.9	0	7.7	0	0	12.6	0	0	0	9.6	320	3
4	4-C	Control	89	Liriodendron tulipifera	2.8	0	0	3.4	0	4.4	0	0	6.3	0	6.9	0	0	8.3	0	0	0	5.5	196.429	3
4	4-C	Control	90	Liriodendron tulipifera	1.2	0	0	1.7	1										1	1	0
4	4-C	Control	91	Liriodendron tulipifera	2.5	0	0	3.5	0	6	0	0	9.2	0	10.2	0	0	11.9	0	0	0	9.4	376	3
4	4-C	Control	92	Liriodendron tulipifera	2.1	1	0												1	0	0
4	4-C	Control	93	Liriodendron tulipifera	2.3	0	0	2.8	1										1	1	0
4	4-C	Control	94	Acer rubrum	8	0	0	8.2	0	11.9	0	0	14.4	0	16.1	0	0	16.1	0	0	0	8.1	101.25	3
4	4-C	Control	95	Liriodendron tulipifera	3.3	1													1	0	0
4	4-C	Control	96	Liriodendron tulipifera	3.5	1													1	0	0
4	4-C	Control	97	Liriodendron tulipifera	3	0	0	3.6	0	5.1	1								1	0	0
4	4-C	Control	98	Liriodendron tulipifera	2.5	0	0	3.7	0	3.9	0	0	5.5	0	6	0	0	7.6	0	0	0	5.1	204	3
4	4-C	Control	99	Liriodendron tulipifera	3.5	0	0		0	6.5	0	0	10	1					1	1	0
4	4-C	Control	100	Liquidambar styraciflua	5	0	0	5.4	0	6.4	0	0	9.7	0	10.8	0	0	15	0	0	0	10	200	3
4	4-C	Control	101	Liriodendron tulipifera	2.6	0	0	4.2	0	5.1	0	0		0	11.5	0	0	14.5	0	0	0	11.9	457.692	3
4	4-C	Control	102	Liriodendron tulipifera	3.7	0	0	4.2	1										1	1	0
4	4-C	Control	103	Liriodendron tulipifera	3.2	0	0	4.7	1										1	1	0
4	4-C	Control	104	Liriodendron tulipifera	2.3	1													1	0	0
4	4-C	Control	105	Liriodendron tulipifera	5.4	1													1	0	0
4	4-C	Control	106	Nyssa sylvatica	19.1	0	0	20.9	0	24.4	0	0	27	0	29.3	0	0	34.6	0	0	0	15.5	81.1518	3
4	4-C	Control	107	Liriodendron tulipifera			1	4.1	0	5.4	0	0	8.7	0	9.5	0	0	11.5	0	0	1	7.4	180.488	3
4	4-C	Control	108	Liriodendron tulipifera			1	1.8	1										1	1	1
4	4-C	Control	109	Liriodendron tulipifera			1	4	0	3	1								1	0	1
4	4-C	Control	110	Liriodendron tulipifera						3.5	1								1	0	0
4	4-C	Control	111	Liriodendron tulipifera						3.4	0	0	5.5	1					1	1	0
4	4-C	Control	112							5.7	0	0	1.4	0	12.8	0	0	16.8	0	0	0	11.1	194.737	2
4	4-C	Control	113	Liriodendron tulipifera						3.2	0	0	4.5	0	6	0	0	8.6	0	0	0	5.4	168.75	2
4	4-C	Control	114	Liriodendron tulipifera						3	1								1	0	0
4	4-C	Control	115	Liriodendron tulipifera						3.1	1								1	0	0
4	4-C	Control	116	Liriodendron tulipifera						4.2	1								1	0	0
4	4-C	Control	117	Liriodendron tulipifera						3.9	1								1	0	0
4	4-C	Control	118	Liriodendron tulipifera						2.1	0	0	7.6	0	8.5	0	0	10.1	0	0	0	8	380.952	2
4	4-C	Control	119	Liriodendron tulipifera						3.3	0	0	4.5	0	5.5	0	0	8.6	0	0	0	5.3	160.606	2
4	4-C	Control	120	Liriodendron tulipifera						2.7	1								1	0	0
4	4-C	Control	121	Liriodendron tulipifera						3.3	0	0	6.7	0	8	0	0	7.9	0	0	0	4.6	139.394	2
4	4-C	Control	122	Liriodendron tulipifera						3.2	1								1	0	0
4	4-C	Control	123	Liriodendron tulipifera						3.2	0	0	5.8	1					1	1	0
4	4-C	Control	124	Liriodendron tulipifera						4.8	0	0	7.3	1					1	1	0
4	4-C	Control	125	Liriodendron tulipifera						2.2	0	0	5.4	0	6.6	0	0	11	0	0	0	8.8	400	2
4	4-C	Control	126	Liriodendron tulipifera						3.6	1								1	0	0
4	4-C	Control	127	Liriodendron tulipifera						2.3	0	0	4.4	1	5.1	0	0	7.2	1	1	0			2
4	4-C	Control	128	Liriodendron tulipifera						4.2	0	0	5.5	1	6.4	0	0	7.1	1	1	0			2
4	4-C	Control	129	Liriodendron tulipifera						4.3	1								1	0	0
4	4-C	Control	130	Liriodendron tulipifera						2.7	1								1	0	0
4	4-C	Control	131	Liriodendron tulipifera						3.4	0	0	4.8	1					1	1	0
4	4-C	Control	132	Liriodendron tulipifera						3.4	1								1	0	0
4	4-C	Control	133	Liriodendron tulipifera						4	1								1	0	0
4	4-C	Control	134	Liriodendron tulipifera								1	5.7	0	6.3	0	0	9.9	0	0	1	4.2	73.6842	2
4	4-C	Control	135	Liriodendron tulipifera							0	1	4.8	0	5.2	1			1	0	1
4	4-C	Control	136	Liriodendron tulipifera								1	6	0	8.4	0	0	10.3	0	0	1	4.3	71.6667	2
4	4-C	Control	137	Liriodendron tulipifera								1	4.7						0	0	1
4	4-C	Control	138	Liriodendron tulipifera								1	5.2			0	0	7.2	0	0	1	2	38.4615	2
4	4-C	Control	139	Liriodendron tulipifera								1	4.8	0	5.4	0	0	5.6	0	0	1	0.8	16.6667	2
4	4-C	Control	140	Liriodendron tulipifera								1	6.5	0	7.3	0	0	10.1	0	0	1	3.6	55.3846	2
4	4-C	Control	141	Liriodendron tulipifera								1	4.4	0	5.5	0	0	8.3	0	0	1	3.9	88.6364	2
4	4-C	Control	142	Liriodendron tulipifera								1	6.2	0	5.8	0	0	8	0	0	1	1.8	29.0323	2
4	4-C	Control	143	Liriodendron tulipifera								1	6.1	0	7.2	0	0	9.7	0	0	1	3.6	59.0164	2
4	4-C	Control	145	Liriodendron tulipifera											4.6	0	0	6.9	0	0	0	2.3	50	1
4	4-C	Control	146	Liriodendron tulipifera											5.4	0	0	5.3	0	0	0	-0.1	-1.85185	1
4	4-C	Control	147	Liriodendron tulipifera											7.9	0	0	10.9	0	0	0	3	37.9747	1
4	4-C	Control	148	Liriodendron tulipifera											6.4	0	0		0	0	0
4	4-C	Control	149												8.7	0	0	13.4	0	0	0	4.7	54.023	1
4	4-C	Control	150	Liriodendron tulipifera											3.2	0	0	5.4	0	0	0	2.2	68.75	1
4	4-C	Control	151	Ilex opaca											5.7	1			1	0	0
4	4-C	Control	152	Acer rubrum													1	6.4	0	0	1
4	4-C	Control	153	Acer rubrum													1	7.3	0	0	1
4	4-C	Control	154	Liriodendron tulipifera													1	6.7	0	0	1
4	4-C	Control	155	Liriodendron tulipifera													1	3.9	0	0	1
4	4-C	Control	156	Liriodendron tulipifera													1	6.9	0	0	1
4	4-C	Control	157	Liriodendron tulipifera													1	7.7	0	0	1
4	4-C	Control	158	Liriodendron tulipifera													1	4	0	0	1
4	4-C	Control	159	Liriodendron tulipifera													1	5.4	0	0	1
4	4-C	Control	160	Liriodendron tulipifera													1	4.1	0	0	1
4	4-C	Control	161	Liriodendron tulipifera													1	6.7	0	0	1
4	4-C	Control	162	Acer rubrum													1	7.4	0	0	1
4	4-C	Control	163	Acer rubrum													1	5.9	0	0	1
4	4-C	Control	164	Acer rubrum													1	5.7	0	0	1
4	4-C	Control	165	Liriodendron tulipifera													1	4.9	0	0	1
4	4-C	Control	166	Acer rubrum													1	6.3	0	0	1
4	4-C	Control	167	Acer rubrum													1	6.2	0	0	1
4	4-C	Control	168	Acer rubrum													1	7.3	0	0	1
4	4-C	Control	169	Acer rubrum													1	9.3	0	0	1
4	4-C	Control	170	Acer rubrum													1	7.4	0	0	1
4	4-C	Control	171	Liriodendron tulipifera													1	4.7	0	0	1
4	4-C	Control	172	Liriodendron tulipifera													1	7.8	0	0	1
4	4-C	Control	173	Liriodendron tulipifera													1	6	0	0	1
4	4-C	Control	174	Liriodendron tulipifera													1	6.8	0	0	1
4	4-C	Control	175	Liriodendron tulipifera													1	6.7	0	0	1
4	4-P	Pesticide	1	Prunus serotina	11.7	0	0	17.5	0	49	0	0	57.5	0	69	0	0	70	0	0	0	58.3	498.291	3
4	4-P	Pesticide	2	Liriodendron tulipifera	3.9	0	0	6.5	0	7.5	0	0	12.9	0	13.5	0	0	16	0	0	0	12.1	310.256	3
4	4-P	Pesticide	3	Liriodendron tulipifera	4.1	0	0	6.4	0	8.2	0	0	15.5	0	16.8	0	0	17.6	0	0	0	13.5	329.268	3
4	4-P	Pesticide	4	Liriodendron tulipifera	3.2	1													1	0	0
4	4-P	Pesticide	5	Liriodendron tulipifera	3.5	0	0	4.9	0	6.8	0	0	10.8	0	11.6	0	0	12.1	0	0	0	8.6	245.714	3
4	4-P	Pesticide	6	Liriodendron tulipifera	3.3	1													1	0	0
4	4-P	Pesticide	7	Liriodendron tulipifera	2.6	1													1	0	0
4	4-P	Pesticide	8	Liriodendron tulipifera	1.5	0	0	2.8	1										1	1	0
4	4-P	Pesticide	9	Liriodendron tulipifera	4.4	0	0	5.4	0	20	0	0	19.8	0	22.9	0	0	32.9	0	0	0	28.5	647.727	3
4	4-P	Pesticide	10	Liriodendron tulipifera	4.2	0	0	5.8	0	7.8	0	0	12	1					1	1	0
4	4-P	Pesticide	11	Liriodendron tulipifera	3.5	0	0	5.3	0	6.76	0	0	9.1	0	10.9	0	0	12.3	0	0	0	8.8	251.429	3
4	4-P	Pesticide	12	Liriodendron tulipifera	3.8	0	0	4	0		0	0	10.7	0	12	0	0	15.9	0	0	0	12.1	318.421	3
4	4-P	Pesticide	13	Liriodendron tulipifera	2.7	1													1	0	0
4	4-P	Pesticide	14	Liriodendron tulipifera	2.2	1													1	0	0
4	4-P	Pesticide	15	Liriodendron tulipifera	2.5	1													1	0	0
4	4-P	Pesticide	16	Liriodendron tulipifera	3.6	0	0	4.6	1										1	1	0
4	4-P	Pesticide	17	Liriodendron tulipifera	1.8	0	0	2.5	0	4.2	0	0	12.1	1					1	1	0
4	4-P	Pesticide	18	Liriodendron tulipifera	4.2	1													1	0	0
4	4-P	Pesticide	19	Liriodendron tulipifera	3.7	0	0	5.6	0	9.6	0	0	21.2	0	23.6	0	0	28.4	0	0	0	24.7	667.568	3
4	4-P	Pesticide	20	Liriodendron tulipifera	2	1													1	0	0
4	4-P	Pesticide	21	Liriodendron tulipifera	3.6	0	0	6	0	7.2	0	0	12.3	0	14.1	0	0	14	0	0	0	10.4	288.889	3
4	4-P	Pesticide	22	Liriodendron tulipifera	3.3	0	0	4.5	0	7.2	0	0	10.3	1					1	1	0
4	4-P	Pesticide	23	Liriodendron tulipifera	2.8	1	0												1	0	0
4	4-P	Pesticide	24	Liriodendron tulipifera	4.5	0	0	6.2	0	9.8	0	0	20.9	0	21.9	0	0	22.1	0	0	0	17.6	391.111	3
4	4-P	Pesticide	25	Liriodendron tulipifera	3.1	0	0	3.9	0	5.2	0	0	5.6	1					1	1	0
4	4-P	Pesticide	26	Liriodendron tulipifera	4.1	0	0	6.3	0	10.3	0	0	22.3	0	24.3	0	0	24.4	0	0	0	20.3	495.122	3
4	4-P	Pesticide	27	Liriodendron tulipifera	2.9	0	0	4	0	6	0	0	8.6	1					1	1	0
4	4-P	Pesticide	28	Liriodendron tulipifera	4.3	0	0	6.7	0	11.7	0	0	26.3	0	29.5	0	0	37	0	0	0	32.7	760.465	3
4	4-P	Pesticide	29	Liriodendron tulipifera	2.8	0	0	4.7	0	5.8	0	0		0	10	0	0	9.8	0	0	0	7	250	3
4	4-P	Pesticide	30	Liriodendron tulipifera	2.2	0	0	3.2	0	5	0	0	6.1	1					1	1	0
4	4-P	Pesticide	31	Liriodendron tulipifera	3.6	0	0	4.9	0	6.7	0	0	9.8	1					1	1	0
4	4-P	Pesticide	32	Liriodendron tulipifera	3.5	0	0	5	1										1	1	0
4	4-P	Pesticide	33	Liriodendron tulipifera	3.9	0	0	6.7	0	9.5	0	0	23.3	0	21.6	0	0	27.2	0	0	0	23.3	597.436	3
4	4-P	Pesticide	34	Liriodendron tulipifera	3.5	0	0	4.6	0	8.4	0	0	11.8	0	11.8	0	0	12.9	0	0	0	9.4	268.571	3
4	4-P	Pesticide	35	Liriodendron tulipifera	3.6	0	0	5.9	0	8	0	0	20.8	0	22.1	0	0	24.7	0	0	0	21.1	586.111	3
4	4-P	Pesticide	36	Liriodendron tulipifera	4	1													1	0	0
4	4-P	Pesticide	37	Liriodendron tulipifera	4.8	0	0	5.7	0	6.5	1								1	0	0
4	4-P	Pesticide	38	Liriodendron tulipifera	3.9	0	0	6.8	0	14	0	0	33	0	38.6	0	0	52.5	0	0	0	48.6	1246.15	3
4	4-P	Pesticide	39	Liriodendron tulipifera	4	1													1	0	0
4	4-P	Pesticide	40	Liriodendron tulipifera	3.1	0	0	3.3	0	6	0	0	10.5	0	9.1	0	0	11.1	0	0	0	8	258.065	3
4	4-P	Pesticide	41	Liriodendron tulipifera	4	0	0	5.6	0	11.7	0	0	22.1	0	24.1	0	0	27.5	0	0	0	23.5	587.5	3
4	4-P	Pesticide	42	Liriodendron tulipifera	4.4	0	0	6.3	0	10.8	0	0	18.2	0	19.9	0	0		0	0	0
4	4-P	Pesticide	43	Liriodendron tulipifera	2.7	0	0	5.4	0	12.3	0	0	28.8	0	32.1	0	0	46.6	0	0	0	43.9	1625.93	3
4	4-P	Pesticide	44	Liriodendron tulipifera	3.1	1													1	0	0
4	4-P	Pesticide	45	Liriodendron tulipifera	5.4	0	0	6.5	0	8.7	0	0	11.5	0	13.1	0	0	13.7	0	0	0	8.3	153.704	3
4	4-P	Pesticide	46	Liriodendron tulipifera	3.7	1													1	0	0
4	4-P	Pesticide	47	Liriodendron tulipifera	3.3	0	0	6.2	0	7.6	0	0	9.7	0	11.4	0	0	11.5	0	0	0	8.2	248.485	3
4	4-P	Pesticide	48	Liriodendron tulipifera	3.2	1	0												1	0	0
4	4-P	Pesticide	49	Liriodendron tulipifera	4	1	0												1	0	0
4	4-P	Pesticide	50	Liriodendron tulipifera	2.7	1	0												1	0	0
4	4-P	Pesticide	51	Liriodendron tulipifera	3.1	0	0	4.1	1										1	1	0
4	4-P	Pesticide	52	Liriodendron tulipifera	3	0	0	3.6	1										1	1	0
4	4-P	Pesticide	53	Liriodendron tulipifera	3.2	0	0	4.9	0	6.3	0	0	9.7	0	11.2	0	0	13.8	0	0	0	10.6	331.25	3
4	4-P	Pesticide	54	Liriodendron tulipifera	3.3	1													1	0	0
4	4-P	Pesticide	55	Liriodendron tulipifera	2.8	0	0	5.6	0	7.5	0	0	8.7	0	9.4	0	0	10.2	0	0	0	7.4	264.286	3
4	4-P	Pesticide	56	Liriodendron tulipifera	4	1													1	0	0
4	4-P	Pesticide	57	Liriodendron tulipifera	4.1	1													1	0	0
4	4-P	Pesticide	58	Liriodendron tulipifera	3.2	1													1	0	0
4	4-P	Pesticide	59	Liriodendron tulipifera	2.3	0	0	3.6	0	4.8	0	0	7	0	8	0	0	10	0	0	0	7.7	334.783	3
4	4-P	Pesticide	60	Liriodendron tulipifera	3	1													1	0	0
4	4-P	Pesticide	61	Liriodendron tulipifera	4.5	0	0	6.8	0	10.6	0	0	30.5	0	33.8	0	0	53.5	0	0	0	49	1088.89	3
4	4-P	Pesticide	62	Liriodendron tulipifera	5.3	1													1	0	0
4	4-P	Pesticide	63	Liriodendron tulipifera	3.5	1													1	0	0
4	4-P	Pesticide	64	Liriodendron tulipifera	3.8	0	0	5.8	0	9.6	0	0	27	0	29.5	0	0	30.8	0	0	0	27	710.526	3
4	4-P	Pesticide	65	Liriodendron tulipifera	3.1	0	0	5.5	0	9.7	0	0	20.6	0	21.6	0	0	23.7	0	0	0	20.6	664.516	3
4	4-P	Pesticide	66	Liriodendron tulipifera	3	0	0	4.5	0	8.7	0	0	20.5	0	22.4	0	0	27.2	0	0	0	24.2	806.667	3
4	4-P	Pesticide	67	Acer rubrum	9.7	0	0	20.4	0	46.8	0	0	68.5	0	87.8	0	0	96	0	0	0	86.3	889.691	3
4	4-P	Pesticide	68	Liriodendron tulipifera	2.6	1													1	0	0
4	4-P	Pesticide	69	Liriodendron tulipifera	3.8	1													1	0	0
4	4-P	Pesticide	70	Liriodendron tulipifera	4.2	1													1	0	0
4	4-P	Pesticide	71	Liriodendron tulipifera	3.6	0	0	8.5	0	22.5	0	0	70	0	79	0	0	109.4	0	0	0	105.8	2938.89	3
4	4-P	Pesticide	72	Liriodendron tulipifera	2.8	1													1	0	0
4	4-P	Pesticide	73	Liriodendron tulipifera	4	1													1	0	0
4	4-P	Pesticide	74	Liriodendron tulipifera	4.1	1													1	0	0
4	4-P	Pesticide	75	Liriodendron tulipifera	3.4	0	0	7.4	0	8.4	0	0	19.7	0	26	0	0	36.6	0	0	0	33.2	976.471	3
4	4-P	Pesticide	76	Liriodendron tulipifera	4.3	1													1	0	0
4	4-P	Pesticide	77	Liriodendron tulipifera	3.8	1													1	0	0
4	4-P	Pesticide	78	Liriodendron tulipifera	3.6	1													1	0	0
4	4-P	Pesticide	79	Liriodendron tulipifera	4	1													1	0	0
4	4-P	Pesticide	80	Liriodendron tulipifera	4.5	1													1	0	0
4	4-P	Pesticide	81	Liriodendron tulipifera	4.3	0	0	7.3	0	14.1	1								1	0	0
4	4-P	Pesticide	82	Liriodendron tulipifera	4.8	1													1	0	0
4	4-P	Pesticide	83	Liriodendron tulipifera	3.9	0	0	4.7	0	7.9	0	0	17.6	0	17.3	0	0	17.4	0	0	0	13.5	346.154	3
4	4-P	Pesticide	84	Liriodendron tulipifera	3.5	0	0	5.6	0	11.5	0	0	23.5	0	24.5	0	0	25.9	0	0	0	22.4	640	3
4	4-P	Pesticide	85	Liriodendron tulipifera	3.5	1													1	0	0
4	4-P	Pesticide	86	Liriodendron tulipifera	4.4	1													1	0	0
4	4-P	Pesticide	87	Liriodendron tulipifera	1.5	1													1	0	0
4	4-P	Pesticide	88	Liriodendron tulipifera	4.2	0	0		0	8.6	1								1	0	0
4	4-P	Pesticide	89	Liriodendron tulipifera	5	0	0	7.2	1										1	1	0
4	4-P	Pesticide	90	Liriodendron tulipifera	3.2	1													1	0	0
4	4-P	Pesticide	91	Liriodendron tulipifera	3.5	0	0	5.6	0	7	0	0	10.2	0	11.3	0	0		0	0	0
4	4-P	Pesticide	92	Liriodendron tulipifera	3.2	1													1	0	0
4	4-P	Pesticide	93	Liriodendron tulipifera	3.7	0	0	7.4	0		0	0	25.6	0	28.8	0	0	32.2	0	0	0	28.5	770.27	3
4	4-P	Pesticide	94	Liriodendron tulipifera	4.9	0	0	6.4	0	8.2	0	0	10.7	1					1	1	0
4	4-P	Pesticide	95	Liriodendron tulipifera	4	0	0	5.5	0		0	0	7	1					1	1	0
4	4-P	Pesticide	96	Liriodendron tulipifera	3.7	1													1	0	0
4	4-P	Pesticide	97	Liriodendron tulipifera	2.2	1													1	0	0
4	4-P	Pesticide	98	Liriodendron tulipifera	5.4	0	0	6.1	0		0	0		0	11.8	0	0	12.6	0	0	0	7.2	133.333	3
4	4-P	Pesticide	99	Liriodendron tulipifera	3.9	0	0	6.2	0	16.7	0	0	36.6	0	43.1	0	0	68.1	0	0	0	64.2	1646.15	3
4	4-P	Pesticide	100	Liriodendron tulipifera	3.5	1													1	0	0
4	4-P	Pesticide	101	Liriodendron tulipifera	4.6	0	0	5.5	0	8.4	0	0	13.8	0	14.6				0	0	0				Killed by accident
4	4-P	Pesticide	102	Liriodendron tulipifera	4	1													1	0	0
4	4-P	Pesticide	103	Liriodendron tulipifera	4.1	0	0	5.9	0	7.6	0	0	11	0	13.1	0	0	13.8	0	0	0	9.7	236.585	3
4	4-P	Pesticide	104	Viburnum acerifolium	4.3	1													1	0	0
4	4-P	Pesticide	105	Liriodendron tulipifera	3.2	1													1	0	0
4	4-P	Pesticide	106	Liriodendron tulipifera	3.3	1													1	0	0
4	4-P	Pesticide	107	Liriodendron tulipifera	1.8	1													1	0	0
4	4-P	Pesticide	108	Liriodendron tulipifera	2.5	1													1	0	0
4	4-P	Pesticide	109	Liriodendron tulipifera	3.8	1													1	0	0
4	4-P	Pesticide	110	Liriodendron tulipifera	3.1	1													1	0	0
4	4-P	Pesticide	111	Liriodendron tulipifera	4.7	1													1	0	0
4	4-P	Pesticide	112	Liriodendron tulipifera	3.1	0	0	4.3	0	13.6	0	0	29	0	37.5	0	0	48.1	0	0	0	45	1451.61	3
4	4-P	Pesticide	113	Liriodendron tulipifera	3.8	1													1	0	0
4	4-P	Pesticide	114	Liriodendron tulipifera	4	1													1	0	0
4	4-P	Pesticide	115	Liriodendron tulipifera	3.1	1													1	0	0
4	4-P	Pesticide	116	Liriodendron tulipifera	5	1													1	0	0
4	4-P	Pesticide	117	Liriodendron tulipifera	6	1													1	0	0
4	4-P	Pesticide	118	Liriodendron tulipifera	4	1													1	0	0
4	4-P	Pesticide	119	Liriodendron tulipifera	5.2	1													1	0	0
4	4-P	Pesticide	120	Liriodendron tulipifera	4.2	1													1	0	0
4	4-P	Pesticide	121	Liriodendron tulipifera	6.2	1													1	0	0
4	4-P	Pesticide	122	Liriodendron tulipifera	6.9	1													1	0	0
4	4-P	Pesticide	123	Liriodendron tulipifera	7	1													1	0	0
4	4-P	Pesticide	124	Liriodendron tulipifera	4.4	0	0		0	14	1								1	0	0
4	4-P	Pesticide	125	Liriodendron tulipifera	4.5	0	0	7.4	0					0	49.1	0	0	72.1	0	0	0	67.6	1502.22	3
4	4-P	Pesticide	126	Liriodendron tulipifera	4.2	1													1	0	0
4	4-P	Pesticide	127	Liriodendron tulipifera	3.8	0	0	5.3	0					0		0	0	16.6	0	0	0	12.8	336.842	3
4	4-P	Pesticide	128	Liriodendron tulipifera	4	1													1	0	0
4	4-P	Pesticide	129	Liriodendron tulipifera	3.1	1													1	0	0
4	4-P	Pesticide	130	Liriodendron tulipifera	4	1													1	0	0
4	4-P	Pesticide	131	Liriodendron tulipifera	5	1													1	0	0
4	4-P	Pesticide	132	Liriodendron tulipifera	4.7	1													1	0	0
4	4-P	Pesticide	133	Liriodendron tulipifera	4.4	0	0	8.7	0	15.6	0	0	30	0		0	0	36	0	0	0	31.6	718.182	3
4	4-P	Pesticide	134	Liriodendron tulipifera	5	1	0												1	0	0
4	4-P	Pesticide	135	Liriodendron tulipifera	2.8	1	0												1	0	0
4	4-P	Pesticide	136	Liriodendron tulipifera	3.3	1	0												1	0	0
4	4-P	Pesticide	137	Liriodendron tulipifera	4.8	0	0		0	30.2	1								1	0	0
4	4-P	Pesticide	138	Viburnum acerifolium	11	0	0	15.8	0	47.2	0	0	74.8	0	35.8	0	0	36.9	0	0	0	25.9	235.455	3
4	4-P	Pesticide	139	Viburnum acerifolium	18.7	0	0	28.2	0	36.4	0	0	35.7	0	56	0	0	111.6	0	0	0	92.9	496.791	3
4	4-P	Pesticide	140	Viburnum acerifolium	20.8	0	0	20.4	0		0	0		0	43.4	0	0	46.2	0	0	0	25.4	122.115	3
4	4-P	Pesticide	141	Liriodendron tulipifera	3.7	1													1	0	0
4	4-P	Pesticide	142	Liriodendron tulipifera	5.7	1													1	0	0
4	4-P	Pesticide	143	Liriodendron tulipifera	5.8	1													1	0	0
4	4-P	Pesticide	144	Liriodendron tulipifera	5.4	1													1	0	0
4	4-P	Pesticide	145	Liriodendron tulipifera	3.1	0	0	3.6	0	4.2	1								1	0	0
4	4-P	Pesticide	146	Liriodendron tulipifera	5	0	0	10.2	0	20	0	0	36.5	1					1	1	0
4	4-P	Pesticide	147	Liriodendron tulipifera	6	1													1	0	0
4	4-P	Pesticide	148	Liriodendron tulipifera	3	1													1	0	0
4	4-P	Pesticide	149	Liriodendron tulipifera	4.6	1													1	0	0
4	4-P	Pesticide	150	Liriodendron tulipifera	3.3	1													1	0	0
4	4-P	Pesticide	151	Liriodendron tulipifera	2.1	1													1	0	0
4	4-P	Pesticide	152	Liriodendron tulipifera	5.5	1													1	0	0
4	4-P	Pesticide	153	Liriodendron tulipifera	5.1	0	0	6.3	0	9.5	0	0	22	0		0	0	31.1	0	0	0	26	509.804	3
4	4-P	Pesticide	154	Liriodendron tulipifera	5.4	1	0												1	0	0
4	4-P	Pesticide	155	Liriodendron tulipifera	5.3	0	0	8.7	1										1	1	0
4	4-P	Pesticide	156	Liriodendron tulipifera	3.6	1													1	0	0
4	4-P	Pesticide	157	Liriodendron tulipifera	3.5	0	0	4.6	0	6.8	0	0	10.9	0	11.3	0	0	10.1	0	0	0	6.6	188.571	3
4	4-P	Pesticide	158	Fagus grandifolia	12.8	1													1	0	0
4	4-P	Pesticide	159	Liriodendron tulipifera	4.3	1													1	0	0
4	4-P	Pesticide	160	Liriodendron tulipifera	5.2	1													1	0	0
4	4-P	Pesticide	161	Liriodendron tulipifera	4	1													1	0	0
4	4-P	Pesticide	162	Liriodendron tulipifera	3.8	1													1	0	0
4	4-P	Pesticide	163	Liriodendron tulipifera	5	1													1	0	0
4	4-P	Pesticide	164	Liriodendron tulipifera	4.2	1													1	0	0
4	4-P	Pesticide	165	Liriodendron tulipifera	2.7	1													1	0	0
4	4-P	Pesticide	166	Liriodendron tulipifera	3.2	1													1	0	0
4	4-P	Pesticide	167	Liriodendron tulipifera	3.1	1													1	0	0
4	4-P	Pesticide	168	Liriodendron tulipifera	3.9	0	0	5.3	1										1	1	0
4	4-P	Pesticide	169	Liriodendron tulipifera			1	4.9	1										1	1	1
4	4-P	Pesticide	170	Liriodendron tulipifera			1	4	1										1	1	1
4	4-P	Pesticide	171	Liriodendron tulipifera			1	5.2	0	6	0	0		1					1	1	1
4	4-P	Pesticide	172	Liriodendron tulipifera			1	5.6	1										1	1	1
4	4-P	Pesticide	173	Liriodendron tulipifera			1	4.3	1										1	1	1
4	4-P	Pesticide	174	Ailanthus altissima			1	10.3	0	12.4	0	0	15.4	0	8.3	0	0	10.7	0	0	1	0.4	3.8835	3
4	4-P	Pesticide	175	Liriodendron tulipifera						4.4	0	0	5.5	1					1	1	0
4	4-P	Pesticide	176	Liriodendron tulipifera						5.1	1								1	0	0
4	4-P	Pesticide	177	Liriodendron tulipifera						4.2	0	0	5	1					1	1	0
4	4-P	Pesticide	178	Liriodendron tulipifera						3.9	0	0	4.7	1					1	1	0
4	4-P	Pesticide	179	Liriodendron tulipifera						1.8	1								1	0	0
4	4-P	Pesticide	180	Liriodendron tulipifera						2.6	1								1	0	0
4	4-P	Pesticide	181	Liriodendron tulipifera						3	0	0	3.7	1					1	1	0
4	4-P	Pesticide	182	Liriodendron tulipifera						2.9	1								1	0	0
4	4-P	Pesticide	183	Liriodendron tulipifera						3.3	0	0	2.8	1					1	1	0
4	4-P	Pesticide	184	Liriodendron tulipifera						4	0	0	4.3	0	6.3	0	0	6.7	0	0	0	2.7	67.5	2
4	4-P	Pesticide	185	Liriodendron tulipifera						5.2	0	0	6	0	6.6	0	0	7.5	0	0	0	2.3	44.2308	2
4	4-P	Pesticide	186	Liriodendron tulipifera						4.2	0	0	5.1	0	5.7	0	0		0	0	0
4	4-P	Pesticide	187	Liriodendron tulipifera						4	0	0	6	0	7.6	0	0	9.6	0	0	0	5.6	140	2
4	4-P	Pesticide	188	Liriodendron tulipifera						3.7	0	0	3	1					1	1	0
4	4-P	Pesticide	189	Liriodendron tulipifera						3.3	0	0	5.4	0	7.8	0	0	8.5	0	0	0	5.2	157.576	2
4	4-P	Pesticide	190	Liriodendron tulipifera						3.1	0	0	7.3	0	9.6	0	0	10.8	0	0	0	7.7	248.387	2
4	4-P	Pesticide	191	Liriodendron tulipifera						3.2	0	0	5.4	1					1	1	0
4	4-P	Pesticide	192	Liriodendron tulipifera						3.7	0	0	6	1					1	1	0
4	4-P	Pesticide	193	Liriodendron tulipifera						2.1	0	0	3	1					1	1	0
4	4-P	Pesticide	194	Liriodendron tulipifera						3.6	1								1	0	0
4	4-P	Pesticide	195	Liriodendron tulipifera						3.8	1								1	0	0
4	4-P	Pesticide	196	Liriodendron tulipifera						4.1	0	0	6.2	1					1	1	0
4	4-P	Pesticide	197	Liriodendron tulipifera						2.7	0	0	4.5	1					1	1	0
4	4-P	Pesticide	198	Liriodendron tulipifera						4.4	0	0	5.8	1					1	1	0
4	4-P	Pesticide	199	Liriodendron tulipifera						2.9	0	0	4.5	1					1	1	0
4	4-P	Pesticide	200	Liriodendron tulipifera						6	1								1	0	0
4	4-P	Pesticide	201	Liriodendron tulipifera						5	1								1	0	0
4	4-P	Pesticide	202	Liriodendron tulipifera						4.8	0	0	7	0	6.6	0	0		0	0	0
4	4-P	Pesticide	203	Liriodendron tulipifera						5	1								1	0	0
4	4-P	Pesticide	204	Liriodendron tulipifera						4.4	0	0	4.6	1					1	1	0
4	4-P	Pesticide	205	Ilex opaca						1.9	0	0		0	4.4	0	0	5.1	0	0	0	3.2	168.421	2
4	4-P	Pesticide	206	Liriodendron tulipifera						2.9	0	0	3.1	0	4.1	0	0	5.1	0	0	0	2.2	75.8621	2
4	4-P	Pesticide	207	Liriodendron tulipifera						4	0	0	4.6	1					1	1	0
4	4-P	Pesticide	208	Liriodendron tulipifera						4.8	1								1	0	0
4	4-P	Pesticide	209	Liriodendron tulipifera						2	1								1	0	0
4	4-P	Pesticide	210	Liriodendron tulipifera						3.7	1								1	0	0
4	4-P	Pesticide	211	Liriodendron tulipifera						4.8	1								1	0	0
4	4-P	Pesticide	212	Liriodendron tulipifera						5.3	0	0	7	0	7.9	0	0	8.4	0	0	0	3.1	58.4906	2
4	4-P	Pesticide	213	Liriodendron tulipifera						3.4	0	0	6.1	0	7	0	0	8.2	0	0	0	4.8	141.176	2
4	4-P	Pesticide	214	Liriodendron tulipifera						5	0	0	6.2	0	9.6	0	0	10.6	0	0	0	5.6	112	2
4	4-P	Pesticide	215	Liriodendron tulipifera						3.5	0	0	7.9	0	8.5	0	0	10.3	0	0	0	6.8	194.286	2
4	4-P	Pesticide	216	Liriodendron tulipifera						3	0	0	4.6	0	5.4	0	0	7.2	0	0	0	4.2	140	2
4	4-P	Pesticide	217	Liriodendron tulipifera						3.7	1								1	0	0
4	4-P	Pesticide	218	Liriodendron tulipifera						3	0	0	5.2	1					1	1	0
4	4-P	Pesticide	219	Liriodendron tulipifera						3.4	0	0	3.9	1					1	1	0
4	4-P	Pesticide	220	Liriodendron tulipifera						3	0	0	4.8	0	6.7	0	0	8.5	0	0	0	5.5	183.333	2
4	4-P	Pesticide	221	Liriodendron tulipifera						3	0	0	4.6	1					1	1	0
4	4-P	Pesticide	222	Liriodendron tulipifera						2.8	1								1	0	0
4	4-P	Pesticide	223	Liriodendron tulipifera						2	0	0	5.8	1					1	1	0
4	4-P	Pesticide	224	Liriodendron tulipifera						3.2	1								1	0	0				Killed by accident
4	4-P	Pesticide	225	Liriodendron tulipifera						3.8	0	0	7	0	7.5	0	0	9.5	0	0	0	5.7	150	2
4	4-P	Pesticide	226	Liriodendron tulipifera						4	0	0	6.2	0	7.6	0	0	8	0	0	0	4	100	2
4	4-P	Pesticide	227	Liriodendron tulipifera						4.1	0	0	7	0	8.4	0	0	11.2	0	0	0	7.1	173.171	2
4	4-P	Pesticide	228	Liriodendron tulipifera						4	0	0	6.7	1					1	1	0
4	4-P	Pesticide	229	Liriodendron tulipifera						3.2	0	0	4.8	0	5	0	0	4.3	0	0	0	1.1	34.375	2
4	4-P	Pesticide	230	Liriodendron tulipifera						2.5	1								1	0	0				Killed by accident
4	4-P	Pesticide	231	Liriodendron tulipifera						1.9	1								1	0	0
4	4-P	Pesticide	232	Liriodendron tulipifera						4.6	0	0		0	7.5	0	0	8.1	0	0	0	3.5	76.087	2
4	4-P	Pesticide	233	Liriodendron tulipifera						3	0	0	3.6	0	4.7	0	0	7.3	0	0	0	4.3	143.333	2
4	4-P	Pesticide	234	Liriodendron tulipifera						3.4	0	0	6	0	5.6	0	0	9.6	0	0	0	6.2	182.353	2
4	4-P	Pesticide	235	Fraxinus						4.9	1								1	0	0
4	4-P	Pesticide	236	Liriodendron tulipifera						3.5	0	0	6.4	0	7.4	0	0	8.6	0	0	0	5.1	145.714	2
4	4-P	Pesticide	237	Liriodendron tulipifera						3.2	0	0	5.7	1					1	1	0
4	4-P	Pesticide	238	Liriodendron tulipifera						3.6	0	0		0	6.5	0	0		0	0	0
4	4-P	Pesticide	239	Liriodendron tulipifera						4	0	0	4.1	1					1	1	0
4	4-P	Pesticide	240	Liriodendron tulipifera						4.4	0	0	6.4	0	9.5	0	0	12.5	0	0	0	8.1	184.091	2
4	4-P	Pesticide	241	Liriodendron tulipifera						4.6	0	0	7.1	0	9	0	0	10	0	0	0	5.4	117.391	2
4	4-P	Pesticide	242	Liriodendron tulipifera						3.2	1								1	0	0
4	4-P	Pesticide	243	Liriodendron tulipifera						3.2	0	0	4	0	3.5	0	0		0	0	0
4	4-P	Pesticide	244	Liriodendron tulipifera						2.6	0	0	5.3	0	6.4	0	0		0	0	0
4	4-P	Pesticide	245	Liriodendron tulipifera						2.8	0	0	5.8	1					1	1	0
4	4-P	Pesticide	246	Liriodendron tulipifera						4.9	0	0	6	0	7.5	0	0	9.7	0	0	0	4.8	97.9592	2
4	4-P	Pesticide	247	Liriodendron tulipifera						3.2	0	0	5.3	0	6	0	0		0	0	0
4	4-P	Pesticide	248							5.2	1								1	0	0				Not a tree
4	4-P	Pesticide	249							5	1								1	0	0
4	4-P	Pesticide	250	Liriodendron tulipifera						2.8	1								1	0	0
4	4-P	Pesticide	251	Liriodendron tulipifera						3.6	0	0	4.6	1					1	1	0
4	4-P	Pesticide	252	Liriodendron tulipifera						4	1								1	0	0
4	4-P	Pesticide	253	Liriodendron tulipifera						5.5	1								1	0	0				Killed by accident
4	4-P	Pesticide	254							3.5	0	0	4.3	1					1	1	0
4	4-P	Pesticide	255	Liriodendron tulipifera						4	1								1	0	0
4	4-P	Pesticide	256	Liriodendron tulipifera						4.2	1								1	0	0
4	4-P	Pesticide	257	Liriodendron tulipifera						3.5	0	0	5.6	0	6.9	0	0	8.4	0	0	0	4.9	140	2
4	4-P	Pesticide	258	Liriodendron tulipifera						4.8	1								1	0	0
4	4-P	Pesticide	259	Liriodendron tulipifera						4.6	1								1	0	0
4	4-P	Pesticide	260	Liriodendron tulipifera						4	1								1	0	0
4	4-P	Pesticide	261	Liriodendron tulipifera						5.1	1								1	0	0
4	4-P	Pesticide	262	Liriodendron tulipifera						5	1								1	0	0
4	4-P	Pesticide	263	Liriodendron tulipifera						2.8	1								1	0	0
4	4-P	Pesticide	264							6	1								1	0	0
4	4-P	Pesticide	265	Liriodendron tulipifera						4.8	1								1	0	0				Not a tree
4	4-P	Pesticide	266	Acer rubrum								1	4.9	0	8.5	0	0		0	0	1
4	4-P	Pesticide	267	Diospyros virginiana								1	21	0	28.9	0	0	36.9	0	0	1	15.9	75.7143	2
4	4-P	Pesticide	268									1	5	0	7.4	0	0	8.9	0	0	1	3.9	78	2
4	4-P	Pesticide	269	Liriodendron tulipifera								1	6.5	1					1	1	1
4	4-P	Pesticide	270	Liriodendron tulipifera								1	3.2	0	4.7	0	0		0	0	1
4	4-P	Pesticide	271									1	7.3	1					1	1	1
4	4-P	Pesticide	272									1	4.6	0	5.7	0	0	5.8	0	0	1	1.2	26.087	2
4	4-P	Pesticide	273	Diospyros virginiana								1	10	0	12.5	0	0	16.6	0	0	1	6.6	66	2
4	4-P	Pesticide	274	Liriodendron tulipifera											4.8	1			1	0	0
4	4-P	Pesticide	275	Liriodendron tulipifera											4.3	1			1	0	0
4	4-P	Pesticide	276	Acer rubrum											9.3	0	0	9.6	0	0	0	0.3	3.22581	1
4	4-P	Pesticide	277	Liriodendron tulipifera											6.4	1			1	0	0
4	4-P	Pesticide	278	Acer rubrum											7.7	0	0	7.4	0	0	0	-0.3	-3.8961	1
4	4-P	Pesticide	279	Liriodendron tulipifera											5.9	0	0	5.8	0	0	0	-0.1	-1.69492	1
4	4-P	Pesticide	280	Liquidambar styraciflua													1	9.1	0	0	1
5	5-P	Pesticide	1	Acer rubrum	10	0	0	10.7											0	0	0
5	5-P	Pesticide	2	Liriodendron tulipifera	4.1	1	0												1	0	0
5	5-P	Pesticide	3	Liriodendron tulipifera	4.5	1	0												1	0	0
5	5-P	Pesticide	4		8.3	0	0	13.1											0	0	0
5	5-P	Pesticide	5	Carpinus carpinus	5.8	1	0												1	0	0
5	5-P	Pesticide	6	Acer rubrum	5.2	0	0	7.1											0	0	0
5	5-P	Pesticide	7	Liriodendron tulipifera	5	1	0												1	0	0
5	5-P	Pesticide	8	Carpinus carpinus	7.1	0	0	8.6											0	0	0
5	5-P	Pesticide	9	Liriodendron tulipifera	4.3	1	0												1	0	0
5	5-P	Pesticide	10	Acer rubrum	6.2	1	0												1	0	0
5	5-P	Pesticide	11	Acer rubrum	6.8	0	0	7.5											0	0	0
5	5-P	Pesticide	12	Carpinus carpinus	6.8	1	0												1	0	0
5	5-P	Pesticide	13	Carpinus carpinus	9.6	0	0	10.4											0	0	0
5	5-P	Pesticide	14	Fraxinus	7	0	0	6.3											0	0	0
5	5-P	Pesticide	15	Lindera benzoin	12.3	1	0												1	0	0
5	5-P	Pesticide	16	Carpinus carpinus	5.7	1	0												1	0	0
5	5-P	Pesticide	17	Liriodendron tulipifera	4.7	0	0	5.3											0	0	0
5	5-P	Pesticide	18	Carpinus carpinus	4	0	0	4.1											0	0	0
5	5-P	Pesticide	19	Liriodendron tulipifera	3.4	1	0												1	0	0
5	5-P	Pesticide	20	Carpinus carpinus	4.3	1	0												1	0	0
5	5-P	Pesticide	21	Liriodendron tulipifera	2.4	1	0												1	0	0
5	5-P	Pesticide	22	Liriodendron tulipifera	4.1	1	0												1	0	0
5	5-P	Pesticide	23	Carpinus carpinus	6.9	1	0												1	0	0
5	5-P	Pesticide	24	Ilex opaca	3.9	1	0												1	0	0
5	5-P	Pesticide	25	Carpinus carpinus	6.2	0	0	6.2											0	0	0
5	5-P	Pesticide	26	Liquidambar styraciflua		0	1	4.8											0	0	1
5	5-P	Pesticide	27	Liquidambar styraciflua		0	1	7.7											0	0	1
5	5-P	Pesticide	28	Carpinus carpinus		0	1	8											0	0	1
5	5-P	Pesticide	29	Liriodendron tulipifera		0	1	3.4											0	0	1
5	5-C	Control	1	Acer rubrum	8.1	0	0	9.5											0	0	0
5	5-C	Control	2	Fraxinus	26.5	0	0	25.9											0	0	0
5	5-C	Control	3	Fraxinus	16	0	0	14.1											0	0	0
5	5-C	Control	4	Liriodendron tulipifera	5.2	0	0	7.6											0	0	0
5	5-C	Control	5	Lindera benzoin	17.9	0	0	17.5											0	0	0
5	5-C	Control	6	Acer rubrum	6.8	1	0												1	0	0
5	5-C	Control	7	Acer rubrum	5.2	0	0	7.2											0	0	0
5	5-C	Control	8	Carpinus carpinus	5.9	0	0	8											0	0	0
5	5-C	Control	9	Fagus grandifolia	49.1	0	0	51.2											0	0	0
5	5-C	Control	10	Fagus grandifolia	52.2	0	0	41.6											0	0	0
5	5-C	Control	11	Acer rubrum	8.8	0	0	8.9											0	0	0
5	5-C	Control	12	Prunus serotina	6.8	0	0	7.1											0	0	0
5	5-C	Control	13	Liriodendron tulipifera	5.3	1	0												1	0	0
5	5-C	Control	14	Carpinus carpinus	4.9	0	0	5.8											0	0	0
5	5-C	Control	15	Liriodendron tulipifera	4.7	1	0												1	0	0
5	5-C	Control	16	Liriodendron tulipifera	4.4	0	0	5.7											0	0	0
5	5-C	Control	17	Liriodendron tulipifera	5.5	0	0	6.7											0	0	0
5	5-C	Control	18	Liquidambar styraciflua	5.8	0	0	6.8											0	0	0
5	5-C	Control	19	Acer rubrum	7.7	1	0												1	0	0
5	5-C	Control	21	Liriodendron tulipifera		0	1	6											0	0	1
5	5-C	Control	22	Liriodendron tulipifera		0	1	2.3											0	0	1
5	5-C	Control	23	Fagus grandifolia		0	0	13											0	0	0
6	6-P	Pesticide	1	Liquidambar styraciflua	5	0	0	5.5	0	8.6	0	0	10						0	0	0
6	6-P	Pesticide	2	Fagus grandifolia	9.7	1	0												1	0	0
6	6-P	Pesticide	3	Liriodendron tulipifera	7.2	0	0	7.1	0	8.6	0	0	9.2						0	0	0
6	6-P	Pesticide	4	Liriodendron tulipifera	1.8	1	0												1	0	0
6	6-P	Pesticide	5	Liriodendron tulipifera	2.8	0	0	3.8	1										1	1	0
6	6-P	Pesticide	6	Liquidambar styraciflua	6.4	0	0	7.4	0	8	0	0	8.4						0	0	0
6	6-P	Pesticide	7	Liquidambar styraciflua	5.3	0	0	5.9	0		0	0	8						0	0	0
6	6-P	Pesticide	8	Liquidambar styraciflua	5.7	1													1	0	0
6	6-P	Pesticide	9	Liquidambar styraciflua	4.3	0	0	6.6	0	7.7	0	0	8						0	0	0
6	6-P	Pesticide	10	Liquidambar styraciflua	7	0	0	6.8	0	7.3	0	0	8						0	0	0
6	6-P	Pesticide	11	Liquidambar styraciflua	4.8	0	0	5.2	1										1	1	0
6	6-P	Pesticide	12	Acer rubrum	5	0	0	5.2	0	8.6	0	0	9						0	0	0
6	6-P	Pesticide	13	Acer rubrum	6.2	0	0	6.5	0		0	0	7						0	0	0
6	6-P	Pesticide	14	Fagus grandifolia	39.1	0	0	38.9	0	49.1	0	0	54.2						0	0	0
6	6-P	Pesticide	15	Fagus grandifolia	29.3	0	0	31	0	41.5	0	0	43.6						0	0	0
6	6-P	Pesticide	16	Viburnum acerifolium	11.9	0	0	14	0	19.8	0	0	19.9						0	0	0
6	6-P	Pesticide	17	Viburnum acerifolium	16.1	0	0	15.6	0	15.5	0	0	16.1						0	0	0
6	6-P	Pesticide	18	Liriodendron tulipifera	4.7	0	0	5.2	0	6.2	0	0	6.7						0	0	0
6	6-P	Pesticide	19	Viburnum acerifolium	13.9	0	0	13.5	0	13.2	0	0	13.3						0	0	0
6	6-P	Pesticide	20	Liquidambar styraciflua	5.3	0	0	7.3	0	8.6	0	0	9.7						0	0	0
6	6-P	Pesticide	21	Liquidambar styraciflua	5.5	0	0	7.1	0	8.6	0	0	9.1						0	0	0
6	6-P	Pesticide	22	Liquidambar styraciflua	8.5	0	0	10	0	12	0	0	11.7						0	0	0
6	6-P	Pesticide	23	Liquidambar styraciflua	6.4	0	0	6.1	0	8.3	0	0	8.5						0	0	0
6	6-P	Pesticide	24	Viburnum acerifolium	15.7	0	0	17.2	0	18.1	0	0	19.6						0	0	0
6	6-P	Pesticide	25	Liquidambar styraciflua	6.5	0	0	9.1	0	9.6	0	0	10.1						0	0	0
6	6-P	Pesticide	26	Liquidambar styraciflua	7	0	0	7.8	0	10.3	0	0							0	0	0
6	6-P	Pesticide	27	Liquidambar styraciflua	4.9	0	0	7	0	7.3	0	0							0	0	0
6	6-P	Pesticide	28	Liquidambar styraciflua	4.6	0	0	6.6	0	8.2	0	0	8.8						0	0	0
6	6-P	Pesticide	29	Liriodendron tulipifera	4.3	0	0	5.5	0	5	0	0	5.6						0	0	0
6	6-P	Pesticide	30	Liquidambar styraciflua	6	0	0	6.1	0	8.4	0	0	8.2						0	0	0
6	6-P	Pesticide	31	Liquidambar styraciflua	5.7	0	0	7.1	0	9	0	0	10						0	0	0
6	6-P	Pesticide	32	Liriodendron tulipifera	2.5	0	0	3.5	0	5.1	0	0	5.6						0	0	0
6	6-P	Pesticide	33	Fraxinus	4	0	0	5.4	0	6.6	0	0	7						0	0	0
6	6-P	Pesticide	34	Fagus grandifolia	12.6	0	0	15.2	0	23.5	0	0	24.4						0	0	0
6	6-P	Pesticide	35	Liriodendron tulipifera	9	0	0	9.3	1										1	1	0
6	6-P	Pesticide	36	Viburnum acerifolium	14	0	0	13.7	0	13.6	0	0	16.1						0	0	0
6	6-P	Pesticide	37	Acer negundo	11.5	0	0	12	0	13.1	0	0	14.1						0	0	0
6	6-P	Pesticide	38	Fraxinus	7.5	0	0	8.6	0	9.5	0	0	10.4						0	0	0
6	6-P	Pesticide	39	Viburnum acerifolium	10.4	0	0	11.3	0	13.7	0	0	15.4						0	0	0
6	6-P	Pesticide	40	Acer rubrum	6.1	0	0	7.4	0	9.4	0	0	9.8						0	0	0
6	6-P	Pesticide	41	Viburnum acerifolium	9.4	0	0	11.3	0	12.5	0	0	14.8						0	0	0
6	6-P	Pesticide	42	Viburnum acerifolium	11.5	0	0	12	0	14	0	0	14.2						0	0	0
6	6-P	Pesticide	43	Viburnum acerifolium	17.3	0	0	17.5	0	18.6	0	0	18.7						0	0	0
6	6-P	Pesticide	44	Fraxinus	7	0	0	8.4	0	10	0	0	9.7						0	0	0
6	6-P	Pesticide	45	Acer rubrum	8	0	0	8.4	0	12	0	0	12.3						0	0	0
6	6-P	Pesticide	46	Fagus grandifolia	17.2	0	0	17.7	0	23.4	0	0	27.1						0	0	0
6	6-P	Pesticide	47	Liquidambar styraciflua	6.3	0	0	7.7	0	8.3	0	0							0	0	0
6	6-P	Pesticide	48	Liquidambar styraciflua	6.7	0	0	8.2	0	8.4	0	0	8.1						0	0	0
6	6-P	Pesticide	49	Liquidambar styraciflua	3.5	0	0	4.3	0	5	0	0	5.8						0	0	0
6	6-P	Pesticide	50	Liriodendron tulipifera	4.5	0	0	5	0	4.2	0	0	5.2						0	0	0
6	6-P	Pesticide	51	Fagus grandifolia	23.8	0	0	24.7	0	24	0	0	26.5						0	0	0
6	6-P	Pesticide	52	Liriodendron tulipifera	4.5	1													1	0	0
6	6-P	Pesticide	53	Liquidambar styraciflua	6.7	1													1	0	0
6	6-P	Pesticide	54	Viburnum acerifolium	6.4	0	0	13.9	0	15.1	0	0	17						0	0	0
6	6-P	Pesticide	55	Viburnum acerifolium	13.4	0	0	13	0	14	0	0	14.6						0	0	0
6	6-P	Pesticide	56	Viburnum acerifolium	12	0	0	12.5	0	15	0	0	18.9						0	0	0
6	6-P	Pesticide	57	Viburnum acerifolium	9.8	0	0	10	0	11.2	0	0	12.5						0	0	0
6	6-P	Pesticide	58	Acer rubrum	8	0	0	8.4	0	9.2	0	0	9.7						0	0	0
6	6-P	Pesticide	59	Viburnum acerifolium	12	0	0	13	0	13.9	0	0	14.3						0	0	0
6	6-P	Pesticide	60	Viburnum acerifolium	9.7	0	0	10.1	0	12.5	0	0	12.9						0	0	0
6	6-P	Pesticide	61	Fraxinus	10	0	0	10.7	0	13.3	0	0							0	0	0
6	6-P	Pesticide	62	Liquidambar styraciflua	5.2	0	0	5.6	0	9	0	0	9.3						0	0	0
6	6-P	Pesticide	63	Viburnum acerifolium	15.5	0	0	14.6	0	20.2	0	0	22.8						0	0	0
6	6-P	Pesticide	64	Liriodendron tulipifera						3.8	1								1	0	0
6	6-P	Pesticide	65	Liriodendron tulipifera						4.5	0	0							0	0	0
6	6-P	Pesticide	66	Liriodendron tulipifera						5.1	1								1	0	0
6	6-P	Pesticide	67	Liriodendron tulipifera								1	6.2						0	0	1
6	6-P	Pesticide	68	Liquidambar styraciflua								1	4.4						0	0	1
6	6-C	Control	1	Liquidambar styraciflua	7.7	0	0	7.9	0	9.3	0	0	10.1						0	0	0
6	6-C	Control	2	Liquidambar styraciflua	6.2	0	0	6.5	0	8.6	0	0	9.2						0	0	0
6	6-C	Control	3	Liquidambar styraciflua	5.5	0	0	6.2	0	8.2	0	0	9.2						0	0	0
6	6-C	Control	4	Liriodendron tulipifera	3.6	0	0	4.6	0	5.7	0	0	6.5						0	0	0
6	6-C	Control	5	Liquidambar styraciflua	5.8	0	0	5.9	0	4.9	0	0	8						0	0	0
6	6-C	Control	6	Liriodendron tulipifera	3.8	1													1	0	0
6	6-C	Control	7	Liriodendron tulipifera	2.9	1													1	0	0
6	6-C	Control	8		4.8	1													1	0	0
6	6-C	Control	9	Liriodendron tulipifera	3	1													1	0	0
6	6-C	Control	10	Liriodendron tulipifera	2.4	1													1	0	0
6	6-C	Control	11	Liriodendron tulipifera	2.5	0	0	3.1	0	4.5	0	0	5.2						0	0	0
6	6-C	Control	12	Liquidambar styraciflua	4.1	0	0	4.4	0	5.9	0	0	6						0	0	0
6	6-C	Control	13	Fraxinus	8	0	0	8.3	0	10.2	0	0	10.3						0	0	0
6	6-C	Control	14	Viburnum acerifolium	19.7	0	0	21.6	0	26.2	0	0	28						0	0	0
6	6-C	Control	15	Acer rubrum	5.8	0	0	6	1										1	1	0
6	6-C	Control	16	Liquidambar styraciflua	6.5	0	0	6.8	0	7.5	0	0	8						0	0	0
6	6-C	Control	17	Viburnum acerifolium	19.3	0	0	19.2	0	28	0	0	30.5						0	0	0
6	6-C	Control	18	Viburnum acerifolium	13.5	0	0	14.3	0	26.5	0	0	36.2						0	0	0
6	6-C	Control	19	Viburnum acerifolium	24.8	0	0	24.6											0	0	0
6	6-C	Control	20	Viburnum acerifolium	29.1	0	0	29.2	0	31.5	0	0	40.6						0	0	0
6	6-C	Control	21	Viburnum acerifolium	13.5	0	0	13.4	0	15.3	0	0	16.2						0	0	0
6	6-C	Control	22	Viburnum acerifolium	22.3	0	0	21.6	0	25.5	0	0	30.6						0	0	0
6	6-C	Control	23	Fagus grandifolia	30.7	0	0	31.8	0	33.1	0	0	36.3						0	0	0
6	6-C	Control	24	Liquidambar styraciflua	9.3	0	0	9.8	0	11	0	0	11						0	0	0
6	6-C	Control	25	Fagus grandifolia	62.3	0	0	63.9	0	68.6	0	0	70.5						0	0	0
6	6-C	Control	26	Fagus grandifolia	35.5	0	0	36	0	33.1	0	0	38.1						0	0	0
6	6-C	Control	27	Liriodendron tulipifera	6.7	0	0	5.5	1										1	1	0
6	6-C	Control	28	Liriodendron tulipifera	5.9	0	0	6.3	0	7.4	0	0							0	0	0
6	6-C	Control	29	Liquidambar styraciflua	6.8	0	0	7.5	0	8.6	0	0	10						0	0	0
6	6-C	Control	30	Liriodendron tulipifera	6.3	0	0	6.4	1										1	1	0
6	6-C	Control	31	Liquidambar styraciflua	5.2	0	0	5.7	1										1	1	0
6	6-C	Control	32	Liriodendron tulipifera	4.2	0	0	4.8	1										1	1	0
6	6-C	Control	33	Ilex opaca	34.9	0	0	35.4	0	31	0	0	37.5						0	0	0
6	6-C	Control	34	Fagus grandifolia	40.5	0	0	42	0	48.5	0	0	50.2						0	0	0
6	6-C	Control	35		4.4	1													1	0	0
6	6-C	Control	36	Liriodendron tulipifera	3	0	0	3.8	0	5	0	0	6						0	0	0
6	6-C	Control	37	Liquidambar styraciflua	4.5	0	0	5.4	0	7.7	0	0	8.3						0	0	0
6	6-C	Control	38	Liriodendron tulipifera						4.5	0	0	5.4						0	0	0
6	6-C	Control	39	Liriodendron tulipifera						5.5	1								1	0	0
6	6-C	Control	40	Liriodendron tulipifera						4.5	1								1	0	0
6	6-C	Control	41	Liriodendron tulipifera						4.1	1								1	0	0
6	6-C	Control	43	Liquidambar styraciflua						6.9	0	0	7.7						0	0	0
6	6-C	Control	43	Liriodendron tulipifera								1	5.8						0	0	1
7	7-C	Control	1	Liriodendron tulipifera	14.9	0	0	14.9	0	15.9	0	0	15.4						0	0	0
7	7-C	Control	2	Ulmus rubra	14	0	0	14.9	0	16	0	0	17.7						0	0	0
7	7-C	Control	3	Fagus grandifolia	5.4	0	0	7.9	0	12.1	0	0	14						0	0	0
7	7-C	Control	4	Fraxinus	8.3	0	0	9.1	0	10.1	0	0	10.5						0	0	0
7	7-C	Control	5	Fraxinus	5.4	0	0	7.2	0	10.1	0	0	9.7						0	0	0
7	7-C	Control	6	Fraxinus	13.7	0	0	10	0	10.6	0	0	11.9						0	0	0
7	7-C	Control	7	Fraxinus	5.7	0	0	7.1	1										1	1	0
7	7-C	Control	8	Fraxinus	8.5	0	0	8.9	0	9.7	0	0	11						0	0	0
7	7-C	Control	9	Fagus grandifolia	45.6	0	0	46.9	0	40.5	0	0	52.6	0	53.9	0	0	56.5	0	0	0	10.9	23.9035	3
7	7-C	Control	10	Prunus serotina	6.9	0	0	8.4	0	9.1	0	0	10.5	1					1	1	0
7	7-C	Control	11	Fraxinus	16	0	0	15.8	0	15.2	0	0	16.5	0	17.2	0	0	17.2	0	0	0	1.2	7.5	3
7	7-C	Control	12	Liriodendron tulipifera	5.8	1													1	0	0
7	7-C	Control	13	Liquidambar styraciflua	5.7	0	0	6.1	0	7	0	0	8.1	0	8.6	0	0	9	0	0	0	3.3	57.8947	3
7	7-C	Control	14	Fraxinus	10.2	0	0	9.8	0	11.1	0	0	10.4	0	11.4	0	0	12	0	0	0	1.8	17.6471	3
7	7-C	Control	15	Liriodendron tulipifera	17.2	0	0	7.1	1										1	1	0
7	7-C	Control	16	Fraxinus	8.1	0	0	7.7											0	0	0
7	7-C	Control	17	Fagus grandifolia	10.3	0	0	11.7	0	24	0	0	23.4	0	26.8	0	0	25.3	0	0	0	15	145.631	3
7	7-C	Control	18	Acer rubrum	5.3	1													1	0	0
7	7-C	Control	19	Fagus grandifolia	7.7	0	0	8.6	0	10.6	0	0	13.3	0	18.1	0	0	19.8	0	0	0	12.1	157.143	3
7	7-C	Control	20	Fraxinus	7.9	0	0	7.5	0	8	0	0	7.8	0	8.6	0	0	8.8	0	0	0	0.9	11.3924	3
7	7-C	Control	21	Liriodendron tulipifera	7.2	0	0	6	1										1	1	0
7	7-C	Control	22	Fraxinus	6.7	0	0	7.7	0		0	0	8.2	0	8.9	0	0	9.2	0	0	0	2.5	37.3134	3
7	7-C	Control	23	Liquidambar styraciflua	8	0	0	8.7	0	11.4	0	0	12.7	0	13.7	0	0	15.4	0	0	0	7.4	92.5	3
7	7-C	Control	24	Liquidambar styraciflua		0	0	13.6	0	13.6	0	0	13.8	0	15.4	0	0	16.2	0	0	0	2.6	19.1176
7	7-C	Control	25	Liriodendron tulipifera						5.1	0	0	7	0	7	0	0		0	0	0
7	7-C	Control	26	Liriodendron tulipifera						3.5	0	0	5.7	0	5.8	0	0	7.2	0	0	0	3.7	105.714	2
7	7-C	Control	27	Fraxinus								1	8.3	0	7.8	0	0	9.1	0	0	1	0.8	9.63855	2
7	7-C	Control	28												9.8	0	0	10	0	0	0	0.2	2.04082	1
7	7-C	Control	29	Acer rubrum											10.1	0	0	10.4	0	0	0	0.3	2.9703	1
7	7-C	Control	30	Fraxinus													1	6.2	0	0	1
7	7-C	Control	31	Liriodendron tulipifera													1	6.5	0	0	1
7	7-C	Control	32	Liquidambar styraciflua													1	7.3	0	0	1
7	7-C	Control	33	Liriodendron tulipifera													1	4.1	0	0	1
7	7-C	Control	34	Liriodendron tulipifera													1	5.8	0	0	1
7	7-P	Pesticide	1	Fraxinus	6.7	0	0	8			0	0	11.2	1					1	1	0
7	7-P	Pesticide	2	Fraxinus	8.3	1													1	0	0
7	7-P	Pesticide	3	Fagus grandifolia	48.4	0	0	48.7	0	56.5	0	0	30.1	0	66.7	0	0	68.4	0	0	0	20	41.3223	3
7	7-P	Pesticide	4	Fraxinus	5.3	1													1	0	0
7	7-P	Pesticide	5	Fraxinus	7.1	0	0	9	0	10.5	0	0	11	0	11.1	0	0	10.9	0	0	0	3.8	53.5211	3
7	7-P	Pesticide	6	Acer negundo	9.2	0	0	8.8	1										1	1	0
7	7-P	Pesticide	7	Fraxinus	7.9	0	0	7.5	0	9.1	0	0	8.7	0	9.3	0	0	10	0	0	0	2.1	26.5823	3
7	7-P	Pesticide	8	Fraxinus	7.5	1	0												1	0	0
7	7-P	Pesticide	9	Fraxinus	7.2	0	0	8.7	0	11.1	0	0	11.7	0	11.4	0	0	12.7	0	0	0	5.5	76.3889	3
7	7-P	Pesticide	10	Fraxinus	5.3	1													1	0	0
7	7-P	Pesticide	11	Fraxinus	6.1	0	0	8.9	1										1	1	0
7	7-P	Pesticide	12	Fraxinus	7.5	0	0	11	0	13.5	0	0	15.9	0	14.2	0	0	14.5	0	0	0	7	93.3333	3
7	7-P	Pesticide	13	Quercus falcata		0	0	6.7	1										1	1	0
7	7-P	Pesticide	14	Quercus falcata			1	4.1	1										1	1	1
7	7-P	Pesticide	15	Fraxinus			1	9.4	0	10.1	0	0	10.1	1					1	1	1
7	7-P	Pesticide	16	Fraxinus			1	7.2	0	7.9	0	0	8.6	0	9.6	0	0	9.5	0	0	1	2.3	31.9444	3
7	7-P	Pesticide	17							4.6	1								1	0	0
7	7-P	Pesticide	18	Prunus serotina						9.8	0	0	9.7	0	11.6	0	0	12.6	0	0	0	2.8	28.5714	2
7	7-P	Pesticide	19							6.6	0	0	7.8	0	7.9	0	0	9.3	0	0	0	2.7	40.9091	2
7	7-P	Pesticide	20							8.6	0	0	9	0	9.4	0	0	10.1	0	0	0	1.5	17.4419	2
7	7-P	Pesticide	21	Fraxinus							0	0	8.2	0	9.2	0	0	9.5	0	0	0	1.3
7	7-P	Pesticide	22	Fagus grandifolia											12.9	0	0	14.2	0	0	0	1.3	10.0775	1
7	7-P	Pesticide	23												9.8	0	0	13.3	0	0	0	3.5	35.7143	1
7	7-P	Pesticide	24	Liquidambar styraciflua													1	6.1	0	0	1
8	8-C	Control	1	Carpinus carpinus						13.4	0	0	27	0	37.5	0	0	49.3	0	0	0	35.9	267.91	2
8	8-C	Control	2	Viburnum acerifolium						15.1	0	0	22.9	0	34.2	0	0	64.5	0	0	0	49.4	327.152	2
8	8-C	Control	3	Fraxinus						11.8	0	0	23.5	0	27.6	0	0	47.2	0	0	0	35.4	300	2
8	8-C	Control	4							7.2	1								1	0	0
8	8-C	Control	5	Viburnum acerifolium						21.9	0	0	22.1	0	35.6	0	0	54.5	0	0	0	32.6	148.858	2
8	8-C	Control	6							9.6	0	0	14.6	0	16.6	0	0	17.2	0	0	0	7.6	79.1667	2
8	8-C	Control	7	Viburnum acerifolium						28.7	0	0	29.5	0	33.3	0	0	31.6	0	0	0	2.9	10.1045	2
8	8-C	Control	8	Viburnum acerifolium						15.7	0	0	17.1	0		0	0	34.1	0	0	0	18.4	117.197	2
8	8-C	Control	9							6	1								1	0	0
8	8-C	Control	10							9.8	1								1	0	0
8	8-C	Control	11							9.7	0	0	10.7	0	12.1	1			1	0	0
8	8-C	Control	12							7.1	1								1	0	0
8	8-C	Control	13							12.7	1								1	0	0
8	8-C	Control	14	Liquidambar styraciflua						5.9	0	0	9.1	0	13.1	0	0	29.3	0	0	0	23.4	396.61	2
8	8-C	Control	15	Fagus grandifolia						55	0	0	56.6	0	62.2	0	0	63.5	0	0	0	8.5	15.4545	2
8	8-C	Control	16	Carpinus carpinus						35	0	0	57.1	0	55.4	0	0	54.7	0	0	0	19.7	56.2857	2
8	8-C	Control	17	Prunus serotina						8.4	0	0		0	24.4	0	0	31.4	0	0	0	23	273.81	2
8	8-C	Control	18							10.4	1								1	0	0
8	8-C	Control	19							5.3	1								1	0	0
8	8-C	Control	20							9	0	0	8.6	0	8	0	0	7.8	0	0	0	-1.2	-13.3333	2
8	8-C	Control	21	Prunus serotina						8.2	0	0	17	0	30.3	0	0	35.3	0	0	0	27.1	330.488	2
8	8-C	Control	22	Liriodendron tulipifera								1	5.5	0	7.1	0	0	13.6	0	0	1	8.1	147.273	2
8	8-C	Control	23	Liriodendron tulipifera								1	5.3	1					1	1	1
8	8-C	Control	24	Liriodendron tulipifera								1	6.1	0	12.1	0	0	26.6	0	0	1	20.5	336.066	2
8	8-C	Control	25	Liriodendron tulipifera								1	8.4	0	14	0	0	32.9	0	0	1	24.5	291.667	2
8	8-C	Control	26	Quercus falcata								1	6.5	0	9.8	0	0	10.4	0	0	1	3.9	60	2
8	8-C	Control	27	Quercus falcata								1	9.4	0	12	0	0		0	0	1
8	8-C	Control	28	Liriodendron tulipifera								1	5.6	0	7.5	0	0	17.1	0	0	1	11.5	205.357	2
8	8-C	Control	29	Liriodendron tulipifera								1	7.5	0	9	0	0	17.1	0	0	1	9.6	128	2
8	8-C	Control	30	Liriodendron tulipifera											8.6	0	0	16.9	0	0	0	8.3	96.5116	1
8	8-C	Control	31	Acer rubrum													1	14.9	0	0	1
8	8-C	Control	32	Liriodendron tulipifera													1	4.4	0	0	1
8	8-C	Control	33	Liriodendron tulipifera													1	4.7	0	0	1
8	8-C	Control	34	Liriodendron tulipifera													1	6.6	0	0	1
8	8-C	Control	35	Liriodendron tulipifera													1	7.1	0	0	1
8	8-C	Control	36	Acer rubrum													1	9.8	0	0	1
8	8-C	Control	37	Liriodendron tulipifera													1	7.2	0	0	1
8	8-C	Control	38	Fagus grandifolia													1	15.5	0	0	1
8	8-C	Control	1	Fagus grandifolia						18.9	0	0	22.1	0	37	0	0	38.1	0	0	0	19.2	101.587	2
8	8-P	Pesticide	2	Fagus grandifolia						23.1	0	0	23.1	0	20	0	0	21.9	0	0	0	-1.2	-5.19481	2
8	8-P	Pesticide	3	Carpinus carpinus						14.4	0	0	23.9	0	36.1	0	0	41.7	0	0	0	27.3	189.583	2
8	8-P	Pesticide	4							10	0	0	11	0	12.6	0	0	12.6	0	0	0	2.6	26	2
8	8-P	Pesticide	5							9.8	0	0	13.4	1					1	1	0
8	8-P	Pesticide	6							4.5	1								1	0	0
8	8-P	Pesticide	7	Liquidambar styraciflua						7	0	0		0	10.3	0	0	12.4	0	0	0	5.4	77.1429	2
8	8-P	Pesticide	8							10.3	0	0	11	0	12.4	0	0	11.6	0	0	0	1.3	12.6214	2
8	8-P	Pesticide	9							9	1								1	0	0
8	8-P	Pesticide	10							12	1								1	0	0
8	8-P	Pesticide	11							6.6	0	0	8.1	0	10.9	0	0	11.5	0	0	0	4.9	74.2424	2
8	8-P	Pesticide	12	Liquidambar styraciflua						4.7	0	0	8.5	0	6.3	0	0	8	0	0	0	3.3	70.2128	2
8	8-P	Pesticide	13	Carpinus carpinus						23.5	0	0	50.7	0	62.5	0	0	62.9	0	0	0	39.4	167.66	2
8	8-P	Pesticide	14	Fraxinus						7.2	0	0	10.2	0	13.5	0	0	17.3	0	0	0	10.1	140.278	2
8	8-P	Pesticide	15	Prunus serotina						13.2	0	0	13.9	0	24.1	0	0	32	0	0	0	18.8	142.424	2
8	8-P	Pesticide	16							7.1	0	0	7.5	0	7.8	0	0	8.3	0	0	0	1.2	16.9014	2
8	8-P	Pesticide	17	Fagus grandifolia						30.5	0	0	32.1	0	35.4	0	0	37.6	0	0	0	7.1	23.2787	2
8	8-P	Pesticide	18							5	1								1	0	0
8	8-P	Pesticide	19	Liquidambar styraciflua						4.6	0	0	9.1	0		0	0	11.9	0	0	0	7.3	158.696	2
8	8-P	Pesticide	20							9.5	1								1	0	0
8	8-P	Pesticide	21							11	1								1	0	0
8	8-P	Pesticide	22	Liriodendron tulipifera								1	7.2	0	9	0	0	14.4	0	0	1	7.2	100	2
8	8-P	Pesticide	23	Liriodendron tulipifera								1	5.1	0	6.4	0	0	8.2	0	0	1	3.1	60.7843	2
8	8-P	Pesticide	24	Liriodendron tulipifera								1	6.5	0	7.6	0	0	8.5	0	0	1	2	30.7692	2
8	8-P	Pesticide	25	Liriodendron tulipifera								1	5.5	0	7.3	0	0	9.5	0	0	1	4	72.7273	2
8	8-P	Pesticide	26	Liriodendron tulipifera								1	3.7	0	5.9	0	0	6.5	0	0	1	2.8	75.6757	2
8	8-P	Pesticide	27	Liriodendron tulipifera								1	4.6	0	4.6	0	0	6.4	0	0	1	1.8	39.1304	2
8	8-P	Pesticide	28	Liriodendron tulipifera								1	3.8	0	4	0	0	6.1	0	0	1	2.3	60.5263	2
8	8-P	Pesticide	29	Liriodendron tulipifera								1	5.5	0	5	0	0	5.8	0	0	1	0.3	5.45455	2
8	8-P	Pesticide	30	Liriodendron tulipifera								1	8.9	0	11	0	0	18.2	0	0	1	9.3	104.494	2
8	8-P	Pesticide	31	Liriodendron tulipifera								1	6.9	0	9.4	0	0	21	0	0	1	14.1	204.348	2
8	8-P	Pesticide	32	Liriodendron tulipifera								1	5.7	0	9.5	0	0	20.9	0	0	1	15.2	266.667	2
8	8-P	Pesticide	33	Liriodendron tulipifera								1	7.5	0	10.4	0	0	10	0	0	1	2.5	33.3333	2
8	8-P	Pesticide	34	Liriodendron tulipifera								1	10.5	0	16.8	0	0	45	0	0	1	34.5	328.571	2
8	8-P	Pesticide	35	Liriodendron tulipifera								1	11	0	11	0	0		0	0	1
8	8-P	Pesticide	36	Liriodendron tulipifera								1	7.2	0	10.4	0	0	24	0	0	1	16.8	233.333	2
8	8-P	Pesticide	37	Liriodendron tulipifera								1	8.2	0	9.6	0	0	17.9	0	0	1	9.7	118.293	2
8	8-P	Pesticide	38	Liriodendron tulipifera								1	5.2	0	8	0	0	13.1	0	0	1	7.9	151.923	2
8	8-P	Pesticide	39	Liriodendron tulipifera								1	6.8	0	9	0	0	10.6	0	0	1	3.8	55.8824	2
8	8-P	Pesticide	40	Liriodendron tulipifera								1	4	0	5.1	0	0	9.7	0	0	1	5.7	142.5	2
8	8-P	Pesticide	41	Liriodendron tulipifera								1	3.6	0	4.4	0	0	8	0	0	1	4.4	122.222	2
8	8-P	Pesticide	42	Liriodendron tulipifera								1	5.7	0	7.6	0	0	13.4	0	0	1	7.7	135.088	2
8	8-P	Pesticide	43	Liriodendron tulipifera								1	3.4	0	4.5	0	0	8	0	0	1	4.6	135.294	2
8	8-P	Pesticide	44	Fagus grandifolia											13.7	0	0	16.7	0	0	0	3	21.8978	1
8	8-P	Pesticide	45	Fagus grandifolia											11.6	0	0	13.1	0	0	0	1.5	12.931	1
8	8-P	Pesticide	46	Fagus grandifolia											12.9	0	0	13.4	0	0	0	0.5	3.87597	1
8	8-P	Pesticide	47												7.7	1			1	0	0
8	8-P	Pesticide	48	Fagus grandifolia											4.6	0	0	5.2	0	0	0	0.6	13.0435	1
8	8-P	Pesticide	49	Liriodendron tulipifera											5.1	0	0	6.2	0	0	0	1.1	21.5686	1
8	8-P	Pesticide	50	Liriodendron tulipifera											9.2	0	0	16.2	0	0	0	7	76.087	1
8	8-P	Pesticide	51	Liriodendron tulipifera													1	5.5	0	0	1
8	8-P	Pesticide	52	Liriodendron tulipifera													1	4	0	0	1
8	8-P	Pesticide	53	Liriodendron tulipifera													1	5	0	0	1
8	8-P	Pesticide	54	Liriodendron tulipifera													1	5.1	0	0	1
8	8-P	Pesticide	55	Liriodendron tulipifera													1	5.6	0	0	1
8	8-P	Pesticide	56	Prunus serotina													1	11	0	0	1
8	8-P	Pesticide	57	Liriodendron tulipifera													1	4	0	0	1
8	8-P	Pesticide	58														1	9.6	0	0	1
8	8-P	Pesticide	59	Liriodendron tulipifera													1	4.5	0	0	1
8	8-P	Pesticide	60	Liquidambar styraciflua													1	4	0	0	1
8	8-P	Pesticide	61	Liriodendron tulipifera													1	4.8	0	0	1
8	8-P	Pesticide	62	Liriodendron tulipifera													1	5.1	0	0	1
8	8-P	Pesticide	63	Liriodendron tulipifera													1	5.4	0	0	1
8	8-P	Pesticide	64	Liriodendron tulipifera													1	8.1	0	0	1
8	8-P	Pesticide	65	Liriodendron tulipifera													1	8	0	0	1
8	8-P	Pesticide	66	Liriodendron tulipifera													1	4.1	0	0	1
8	8-P	Pesticide	67	Liriodendron tulipifera													1	4.8	0	0	1
8	8-P	Pesticide	68	Liriodendron tulipifera													1	5.2	0	0	1
8	8-P	Pesticide	69	Liriodendron tulipifera													1	5	0	0	1
8	8-P	Pesticide	70	Acer rubrum													1	8	0	0	1
8	8-P	Pesticide	71														1	9.1	0	0	1
8	8-P	Pesticide	72	Liriodendron tulipifera													1	4.7	0	0	1
8	8-P	Pesticide	73	Liriodendron tulipifera													1	7.8	0	0	1
8	8-P	Pesticide	74	Liriodendron tulipifera													1	12.2	0	0	1
